# Supplementary material for: Deep multi-region whole-genome sequencing reveals heterogeneity and gene-by-environment interactions in treatment-naive, metastatic lung cancer
Source: Oncogene. 2018 Oct 22;38(10):1661–75. doi: 10.1038/s41388-018-0536-1 (PMC6462862; doi:10.1038/s41388-018-0536-1)
Supplement: Supplementary file 2 — Supplementary Data File S1 [file 41388_2018_536_MOESM2_ESM.xlsx]

## Sheet: Lung Cancer Driver Genes
AKT1
AKT2
AKT3
ALK
ALMS1
APC
ARID1A
ARID1B
ARID2
ASCL4
ASPM
BRAF
CDKN2A
COL22A1
CREBBP
CUL3
EGFR
EP300
ERBB2
ERBB3
FGFR1
FGFR2
FGFR3
FMN2
FOXP1
FPR1
HRAS
KEAP1
KIAA1211
KIT
KRAS
MAP2K1
MET
MGA
MLL2
NF1
NFE2L2
NOTCH1
NOTCH2
NOTCH3
NOTCH4
NRAS
PDE4DIP
PIK3CA
PIK3R1
PTEN
PTGFRN
RASA1
RB1
RBL2
RBM10
RET
RGS7
RI1
SETD2
SMAD4
SMARCA4
STK11
TNFAIP3
TP53
TP73
TSC1
TSC2
U2AF1
XRN1

## Sheet: Pan-Cancer Driver Genes
ABL1
ABL2
ACACA
ACAD8
ACO1
ACSL3
ACSL6
ACTB
ACTG1
ACTG2
ACVR1B
ACVR2A
ADAM10
ADCY1
AFF4
AHCTF1
AHNAK
AHR
AKAP9
AKT1
AKT2
AKT3
ALK
ALMS1
AMER1
ANK3
APAF1
APC
AQR
AR
ARAP3
ARFGAP1
ARFGAP3
ARFGEF1
ARFGEF2
ARHGAP26
ARHGAP29
ARHGAP35
ARHGEF2
ARHGEF6
ARID1A
ARID1B
ARID2
ARID4A
ARID4B
ARID5B
ARNTL
ASCL1
ASCL4
ASH1L
ASPM
ASXL1
ATF1
ATIC
ATM
ATP6AP2
ATR
ATRX
AXIN1
AXIN2
AXL
B2M
BAP1
BAZ2B
BCL11A
BCL2
BCL2L1
BCLAF1
BCOR
BLM
BMPR2
BNC2
BPTF
BRAF
BRCA1
BRCA2
BRWD1
CAD
CAPN7
CARM1
CASP1
CASP8
CAST
CAT
CBFB
CCAR1
CCDC6
CCND1
CCND3
CCNE1
CCT5
CD74
CDC27
CDC73
CDH1
CDK12
CDK4
CDK5
CDK6
CDKN1A
CDKN1B
CDKN2A
CEBPA
CEP290
CHD1L
CHD3
CHD4
CHD6
CHD8
CHD9
CHEK1
CHEK2
CIC
CIITA
CLASP2
CLCC1
CLOCK
CLSPN
CLTC
CNOT1
CNOT3
CNOT4
CNTNAP1
COL1A1
COL22A1
COL22A1
COPS2
CREBBP
CRNKL1
CRTC3
CSDE1
CSF1R
CSNK1G3
CSNK2A1
CTCF
CTNNB1
CTNND1
CTTN
CUL1
CUL2
CUL3
CUX1
CYLD
CYTH4
DDX3X
DDX5
DEPDC1B
DHX15
DHX35
DHX9
DICER1
DIS3
DLG1
DNMT3A
DNMT3B
DNMT1
EEF1A1
EEF1B2
EFTUD2
EGFR
EIF1AX
EIF2AK3
EIF4A2
EIF4G1
EIF4G3
ELF1
ELF3
ELF4
EML4
EP300
EPC1
EPHA1
EPHA2
EPHA4
EPHB2
ERBB2
ERBB2IP
ERBB3
ERCC1
ERCC2
ERG
ESR1
ETS1
ETV1
ETV4
ETV5
EWSR1
EZH2
EZR
F8
FAF1
FAM46C
FANCI
FAS
FAT1
FAT2
FBXO11
FBXW7
FCRL4
FGF1
FGF10
FGF14
FGF19
FGF2
FGF23
FGF3
FGF4
FGF5
FGF6
FGF7
FGF8
FGF9
FGFR1
FGFR2
FGFR2
FGFR3
FGFR3
FGFR4
FIP1L1
FKBP5
FLI1
FLT1
FLT3
FMN2
FMR1
FN1
FOXA1
FOXA2
FOXP1
FPR1
FRG1
FUBP1
FUS
FXR1
G3BP1
G3BP2
GATA3
GNA11
GNAI1
GNAS
GNG2
GOLGA5
GPS2
GPSM2
HCFC1
HDAC3
HDAC9
HGF
HLA-A
HLA-B
HLF
HNF1A
HRAS
HSP90AA1
HSP90AB1
HSPA8
IDH1
IDH2
ING1
INPP4A
INPPL1
IREB2
IRF2
IRF6
IRF7
IRS2
ITGA9
ITSN1
JAK2
JMY
KALRN
KAT6B
KDM5C
KDM6A
KDR
KEAP1
KIAA1211
KIF5B
KIT
KLF4
KLF6
KMT2A
KMT2C
KMT2D
KRAS
LAMA2
LAMP1
LCP1
LDHA
LIMA1
LNPEP
LPHN2
LRP6
LRPPRC
MACF1
MAGI2
MAP2K1
MAP2K4
MAP3K1
MAP3K11
MAP3K4
MAP4K1
MAP4K3
MASTL
MAT2A
MAX
MCL1
MCM3
MCM8
MDM2
MDM4
MECOM
MED12
MED17
MED23
MED24
MEF2C
MEN1
MET
MFNG
MGA
MGMT
MKL1
MLH1
MLH3
MLLT3
MLLT4
MMP2
MNDA
MSH2
MSR1
MTOR
MUC20
MYB
MYC
MYCN
MYD88
MYH10
MYH11
MYH14
MYH9
NAP1L1
NCF2
NCK1
NCKAP1
NCOR1
NCOR2
NDRG1
NEDD4L
NEUROD1
NF1
NF2
NFATC4
NFE2L2
NKX2-1
NKX3-1
NOTCH1
NOTCH2
NOTCH3
NOTCH4
NPM1
NR2F2
NR4A2
NRAS
NRG1
NSD1
NTN4
NTRK1
NTRK2
NTRK3
NUP107
NUP93
NUP98
NUTM1
PABPC1
PABPC3
PAX3
PAX5
PAX7
PBRM1
PCBP1
PCDH18
PCSK5
PCSK6
PDE4DIP
PDGFRA
PDGFRB
PER1
PGR
PHF6
PIK3C2B
PIK3CA
PIK3CB
PIK3R1
PIK3R3
PIP5K1A
PLCB1
PLCG1
PLXNA1
PLXNB2
POLR2B
POM121
PPARG
PPM1D
PPP2R1A
PPP2R5A
PPP2R5C
PPP6C
PRKAR1A
PRKCZ
PRPF8
PRRX1
PSIP1
PSMA6
PSMD11
PSME3
PTCH1
PTEN
PTGFRN
PTGS1
PTPN11
PTPRF
PTPRU
RAC1
RAD21
RAD23B
RAF1
RASA1
RASA2
RASGRP1
RB1
RBBP7
RBL2
RBM10
RBM5
RET
RFC4
RGS3
RGS7
RHEB
RHOA
RHOT1
RICTOR
RIT1
ROBO2
ROS1
RPGR
RPL22
RPL5
RPS6KB1
RPS6KB1
RPSAP58
RTN4
RUNX1
SCAI
SEC24D
SEC31A
SETD2
SETDB1
SF3A3
SF3B1
SFPQ
SH2B3
SHMT1
SIN3A
SLC34A2
SMAD2
SMAD4
SMARCA1
SMARCA4
SMARCB1
SMC1A
SMO
SMURF2
SOS1
SOS2
SOX17
SOX2
SOX9
SPOP
SPRR3
SPTAN1
SRGAP1
SRGAP3
STAG1
STAG2
STARD13
STIP1
STK11
STK4
SUZ12
SVEP1
SYK
SYNCRIP
TAF1
TAOK1
TAOK2
TBL1XR1
TBX3
TCF12
TCF4
TCF7L2
TERC
TERT
TET2
TFDP1
TFDP2
TFRC
TGFBR2
THRAP3
TJP1
TJP2
TMPRSS2
TNFAIP3
TNFAIP3
TNPO1
TNPO2
TOM1
TP53
TP53BP1
TP63
TP73
TRERF1
TRIM24
TRIO
TRIP10
TSC1
TSC2
TWIST1
TXNIP
U2AF1
UPF3B
USP6
VHL
VIM
WASF3
WHSC1
WHSC1L1
WIPF1
WNK1
WNT5A
WT1
XPO1
XRN1
YBX1
ZC3H11A
ZFHX3
ZFP36L1
ZFP36L2
ZMYM2
ZNF292
ZNF638
ZNF750
ZNF814
