# Supplementary material for: Deep multi-region whole-genome sequencing reveals heterogeneity and gene-by-environment interactions in treatment-naive, metastatic lung cancer
Source: Oncogene. 2018 Oct 22;38(10):1661–75. doi: 10.1038/s41388-018-0536-1 (PMC6462862; doi:10.1038/s41388-018-0536-1)
Supplement: Supplementary file 3 — Supplementary Data File S2 [file 41388_2018_536_MOESM3_ESM.xlsx]

## Sheet: Consensus DNA Repair Genes
Symbol	Name	Category	Smoking Adduct Repair	Oxidative Repair	Potentially Related to Smoking Signature	Function
ATM	ATM Serine/Threonine Kinase	HR	No	No	No	DNA-damage response gene that is commonly mutated in cancer.
ATR	ATR Serine/Threonine Kinase	HR	No	No	No	DNA-damage response gene that is commonly mutated in cancer.
BLM	Bloom Syndrome RecQ Like Helicase	DSBR	No	No	No	DExH box-containing DNA helicase
BRCA1	BRCA1, DNA Repair Associated	HR DSBR	No	No	No	HR repair of DSB
BRCA2	BRCA2 DNA Repair Associated	HR DSBR	No	No	No	HR repair of DSB
BRIP1	BRCA1 interacting protein C-terminal helicase 1	HR DSBR	No	No	No	RecQ DEAH helicase family and interacts with the BRCT repeats of breast cancer, type 1 (BRCA1)
CBX3	chromobox homolog 3 (HP1 gamma homolog, Drosophila)	DSBR	No	No	No	Chromatin regulator; Binds histone H3 tails methylated at Lys-9 sites. This protein is also recruited to sites of ultraviolet-induced DNA damage and double-strand breaks.
CHAF1A	chromatin assembly factor 1, subunit A (p150)	SSBR, DSBR	No	No	No	Core component of the CAF-1 complex, a complex thought to mediate chromatin assembly in DNA replication and DNA repair
CHEK1	CHK1 checkpoint homolog (S. pombe)	Cell cycle checkpoint	No	No	No	Serine/threonine-protein kinase which is required for checkpoint-mediated cell cycle arrest and activation of DNA repair in response to the presence of DNA damage or unreplicated DNA.
CHEK2	CHK2 checkpoint homolog (S. pombe)	Cell cycle checkpoint	No	No	No	Serine/threonine-protein kinase which is required for checkpoint-mediated cell cycle arrest and activation of DNA repair in response to the presence of DNA damage or unreplicated DNA.
DCLRE1A	DNA cross-link repair 1A (PSO2 homolog, S. cerevisiae)	DNA cross link repair	No	No	No	Not well characterised
DCLRE1B	DNA cross-link repair 1B (PSO2 homolog, S. cerevisiae)	DNA cross link repair	No	No	No	Not well characterised
DCLRE1C	DNA cross-link repair 1C (PSO2 homolog, S. cerevisiae)	DNA cross link repair	No	No	No	Not well characterised
DDB1	Damage-specific DNA binding protein 1, 127kDa	NER	No	No	No	Binds to DDB2 to form the UV-damaged DNA-binding protein complex
DDB2	Damage-specific DNA binding protein 2, 48kDa	NER	No	No	No	Binds to DDB2 to form the UV-damaged DNA-binding protein complex
FANCA	Fanconi anemia, complementation group A	Interstrand crosslink repair	No	No	No	DNA repair protein that may operate in a postreplication repair or a cell cycle checkpoint function. May be involved in interstrand DNA cross-link repair and in the maintenance of normal chromosome stability.
FANCB	Fanconi anemia, complementation group B	Interstrand crosslink repair	No	No	No	Nucleoprotein complex that is involved in the repair of DNA lesions. Mutations in this gene can cause chromosome instability
FANCC	Fanconi anemia, complementation group C	Interstrand crosslink repair	No	No	No	DNA repair protein that may operate in a postreplication repair or a cell cycle checkpoint function.
FANCD2	Fanconi anemia, complementation group D2	HR DSBR	No	No	No	Involved in the repair of DNA double-strand breaks, both by homologous recombination and single-strand annealing
FANCE	Fanconi anemia, complementation group E	HR DSBR	No	No	No	HR repair of DSB
FANCF	Fanconi anemia, complementation group F	Interstrand crosslink repair	No	No	No	Involved in the repair of DNA double-strand breaks, both by homologous recombination and single-strand annealing
FANCG	Fanconi anemia, complementation group G	Interstrand crosslink repair	No	No	No	Involved in the repair of DNA double-strand breaks, both by homologous recombination and single-strand annealing
FANCL	Fanconi anemia, complementation group L	Interstrand crosslink repair	No	No	No	Involved in the repair of DNA double-strand breaks, both by homologous recombination and single-strand annealing
FANCM	Fanconi anemia, complementation group M	Interstrand crosslink repair	No	No	No	Involved in the repair of DNA double-strand breaks, both by homologous recombination and single-strand annealing
HLTF	Helicase-like transcription factor	Chromatin remodelling	No	No	No	Error-free postreplication repair (PRR) of damaged DNA
HUS1	HUS1 checkpoint homolog (S. pombe)	Chromatin remodelling	No	No	No	DNA damage induced chromatin binding
ILF2	interleukin enhancer binding factor 2, 45kDa	NHEJ	No	No	No	Affects the redistribution of nuclear mRNA to the cytoplasm, to repair DNA breaks by nonhomologous end joining,
KMT2A	Lysine Methyltransferase 2A (MLL1)	Chromatin remodelling	No	No	No	SET domain protein responsible for its histone H3 lysine 4 (H3K4) methyltransferase activity which mediates chromatin modifications associated with epigenetic transcriptional activation.
KMT5A	Lysine Methyltransferase 5A (SETD8)	Chromatin remodelling	No	No	No	SET domain protein responsible for its histone H3 lysine 4 (H3K4) methyltransferase activity which mediates chromatin modifications associated with epigenetic transcriptional activation.
MAD2L2	MAD2 mitotic arrest deficient-like 2 (yeast)	Mitotic spindle checkpoint	No	No	No	Component of the mitotic spindle assembly checkpoint
MBD1	Methyl-CpG binding domain protein 1	Chromatin remodelling	No	No	No	Transcriptional repressor that binds CpG islands in promoters where the DNA is methylated at position 5 of cytosine within CpG dinucleotides
MBD2	methyl-CpG binding domain protein 2	Chromatin remodelling	No	No	No	Transcriptional repressor that binds CpG islands in promoters where the DNA is methylated at position 5 of cytosine within CpG dinucleotides
MCM3	Minichromosome maintenance complex component 3	DNA replication	No	No	No	Involved in the initiation of eukaryotic genome replication
MECP2	Methyl CpG binding protein 2	Chromatin remodelling	No	No	No	Methyl-CpG binding domain protein
MLH1	MutL homolog 1	MMR	No	No	No	Post-replicative DNA mismatch repair
MRE11	MRE11 meiotic recombination 11 homolog	HR	No	No	No	Involved in homologous recombination, telomere length maintenance, and DNA double-strand break repair. By itself, the protein has 3' to 5' exonuclease activity and endonuclease activity.
MSH4	MutS homolog 4	Meiotic recombination	No	No	No	Meiosis-specific protein that is not involved in DNA mismatch correction, but is required for reciprocal recombination and proper segregation of homologous chromosomes at meiosis I
MSH5	MutS homolog 5	Meiotic recombination	No	No	No	Meiosis-specific protein that is not involved in DNA mismatch correction, but is required for reciprocal recombination and proper segregation of homologous chromosomes at meiosis I
MSH6	MutS homolog 6	MMR	No	No	No	Post-replicative DNA mismatch repair
MUS81	MUS81 endonuclease homolog	HR DSBR	No	No	No	Structure-specific endonuclease which belongs to the XPF/MUS81 endonuclease family and plays a critical role in the resolution of recombination intermediates during DNA repair after inter-strand cross-links, replication fork collapse, and DNA double-strand breaks.
NHEJ1	nonhomologous end-joining factor 1	NHEJ	No	No	No	DNA repair protein involved in DNA nonhomologous end joining (NHEJ) required for double-strand break (DSB) repair and V(D)J recombination.
PCNA	proliferating cell nuclear antigen	DNA replication	No	No	No	Replication fork protein
POLE	DNA Polymerase Epsilon, Catalytic Subunit	High fidelity replication, MMR, DSBR	No	No	No	Involved in DNA repair and chromosomal DNA replication
POLG	DNA Polymerase Gamma, Catalytic Subunit	DNA replication	No	No	No	Mitochondrial DNA polymerase
POLH	DNA Polymerase Eta	BER	No	No	No	Repair of UV DNA damage
RAD17	RAD17 Checkpoint Clamp Loader Component	Cell cycle checkpoint	No	No	No	Essential for sustained cell growth, maintenance of chromosomal stability, and ATR-dependent checkpoint activation upon DNA damage.
RAD18	RAD18, E3 Ubiquitin Protein Ligase	BER	No	No	No	E3 ubiquitin-protein ligase involved in postreplication repair of UV-damaged DNA
RAD50	RAD50 Double Strand Break Repair Protein	HR	No	No	No	Component of the MRN complex, which plays a central role in double-strand break (DSB) repair, DNA recombination, maintenance of telomere integrity
RAD51	RAD51 Recombinase	HR	No	No	No	Plays an important role in homologous strand exchange, a key step in DNA repair through homologous recombination (HR)
RAD51B	RAD51 Paralog B	HR	No	No	No	Plays an important role in homologous strand exchange, a key step in DNA repair through homologous recombination (HR)
RAD51C	RAD51 Paralog C	HR	No	No	No	Plays an important role in homologous strand exchange, a key step in DNA repair through homologous recombination (HR)
RAD52	RAD52 Homolog, DNA Repair Protein	HR	No	No	No	Involved in double-stranded break repair. Plays a central role in genetic recombination and DNA repair by promoting the annealing of complementary single-stranded DNA and by stimulation of the RAD51 recombinase.
RAD54B	RAD54 Homolog B	HR	No	No	No	Involved in DNA repair and mitotic recombination.
RAD54L	RAD54-like	HR	No	No	No	Involved in DNA repair and mitotic recombination.
RDM1	RAD52 motif 1	HR	No	No	No	This gene encodes a protein involved in the cellular response to cisplatin, a drug commonly used in chemotherapy. The protein encoded by this gene contains two motifs: a motif found in RAD52, a protein that functions in DNA double-strand breaks and homologous recombination, and an RNA recognition motif (RRM) that is not found in RAD52.
RRM2B	ribonucleotide reductase M2 B (TP53 inducible)	DNA synthesis and repair	No	No	No	Small subunit of a p53-inducible ribonucleotide reductase. This heterotetrameric enzyme catalyzes the conversion of ribonucleoside diphosphates to deoxyribonucleoside diphosphates. T
SMARCA4	SWI/SNF related, matrix associated, actin dependent regulator of chromatin, subfamily a, member 4	Decatenation	No	No	No	SWI/SNF Related, Matrix Associated, Actin Dependent Regulator Of Chromatin, Subfamily A, Member 4
XRCC2	X-Ray Repair Cross Complementing 2	HR	No	No	No	Member of the RecA/Rad51-related protein family that participates in homologous recombination to maintain chromosome stability and repair DNA damage.
XRCC3	X-Ray Repair Cross Complementing 3	HR	No	No	No	Member of the RecA/Rad51-related protein family that participates in homologous recombination to maintain chromosome stability and repair DNA damage.
XRCC4	X-Ray Repair Cross Complementing 4	NHEJ	No	No	No	Functions together with DNA ligase IV and the DNA-dependent protein kinase in the repair of DNA double-strand breaks.
TOP2A	DNA Topoisomerase II Alpha	Decatenation, DSBR	No	No	No	Needed for chromosome condensation, chromatid separation, and the relief of torsional stress that occurs during DNA transcription and replication.
CDK7	cyclin-dependent kinase 7 (MO15 homolog, Xenopus laevis, cdk-activating kinase)	NER	No	No	No	Cyclin-dependent protein kinase; Essential component of the transcription factor TFIIH, that is involved in transcription initiation and DNA repair
CETN2	centrin, EF-hand protein, 2	NER	No	No	No	Component of the XPC complex
FEN1	Flap structure-specific endonuclease 1	BER	No	No	No	Processes the 5' ends of Okazaki fragments in lagging strand DNA synthesis; Also possesses 5-3 exonuclease activity on nicked or gapped double-stranded DNA
MBD3	methyl-CpG binding domain protein 3	NuRD complet	No	No	No	Transcriptional repressor that binds CpG islands in promoters where the DNA is methylated at position 5 of cytosine within CpG dinucleotides
MLH3	MutL homolog 3	MMR	No	No	No	Post-replicative DNA mismatch repair
MSH2	MutS homolog 2	MMR	No	No	No	Post-replicative DNA mismatch repair
MSH3	MutS homolog 3	MMR	No	No	No	Post-replicative DNA mismatch repair
NBN	nibrin	HR	No	No	No	Involved in homologous recombination, telomere length maintenance, and DNA double-strand break repair. By itself, the protein has 3' to 5' exonuclease activity and endonuclease activity.
PMS1	PMS1 Homolog 1, Mismatch Repair System Component	MMR	No	No	No	Post-replicative DNA mismatch repair
PMS2	PMS2 Homolog 1, Mismatch Repair System Component	MMR	No	No	No	Post-replicative DNA mismatch repair
POLL	DNA Polymerase Lambda	NHEJ	No	No	No	This particular polymerase, which is a member of the X family of DNA polymerases, likely plays a role in non-homologous end joining and other DNA repair processes.
POLM	DNA Polymerase Mu	NHEJ	No	No	No	Gap-filling polymerase involved in repair of DNA double-strand breaks by non-homologous end joining (NHEJ).
POLQ	DNA Polymerase Theta	MMEJ, NHEJ	No	No	No	This polymerase acts by binding directly the 2 ends of resected double-strand breaks, allowing microhomologous sequences in the overhangs to form base pairs.
PRKDC	Protein Kinase, DNA-Activated, Catalytic Polypeptide	DSBR	No	No	No	Functions with the Ku70/Ku80 heterodimer protein in DNA double strand break repair and recombination
TP53	Tumor protein p53	DNA repair, Cell Cycle, Apoptosis	No	No	No	Tumor suppressor
TP53BP1	Tumor Protein P53 Binding Protein 1	DSBR, NHEJ	No	No	No	DNA double-strand break repair pathway choice, promoting non-homologous end joining (NHEJ) pathways
WRN	Werner Syndrome RecQ Like Helicase	HR	No	No	No	Maintenance of genome stability and plays a role in DNA repair, replication, transcription and telomere maintenance.
XRCC5	X-Ray Repair Cross Complementing 5	NHEJ	No	No	No	Subunit of the Ku heterodimer protein which is also known as ATP-dependant DNA helicase II or DNA repair protein XRCC5.
XRCC6	X-Ray Repair Cross Complementing 6	NHEJ	No	No	No	Functions as a single-stranded DNA-dependent ATP-dependent helicase. The complex may be involved in the repair of nonhomologous DNA ends such as that required for double-strand break repair,
RAD1	RAD1 Checkpoint DNA Exonuclease	BER, DSBR	No	No	No	Component of the 9-1-1 cell-cycle checkpoint response complex that plays a major role in DNA repair
TDP1	Tyrosyl-DNA phosphodiesterase 1	Decatenation, DSBR	No	No	No	Involved in repairing stalled topoisomerase I-DNA complexes by catalyzing the hydrolysis of the phosphodiester bond between the tyrosine residue of topoisomerase I and the 3-prime phosphate of DNA. This protein may also remove glycolate from single-stranded DNA containing 3-prime phosphoglycolate, suggesting a role in repair of free-radical mediated DNA double-strand breaks.
XAB2	XPA binding protein 2	TCNER	No	No	No	Diseases associated with XAB2 include Cockayne Syndrome. Among its related pathways are Transcription-Coupled Nucleotide Excision Repair (TC-NER)
ERCC3	ERCC Excision Repair 3, Endonuclease Non-Catalytic Subunit	NER	No	No	Yes	ATP-dependent 3-5 DNA helicase, component of the core-TFIIH basal transcription factor,
ERCC4	ERCC Excision Repair 4, Endonuclease Non-Catalytic Subunit	NER	No	No	Yes	Involved in the 5' incision made during nucleotide excision repair.
ERCC5	ERCC Excision Repair 5, Endonuclease Non-Catalytic Subunit	NER	No	No	Yes	Single-strand specific DNA endonuclease that makes the 3' incision in DNA excision repair following UV-induced damage.
ERCC6	ERCC Excision Repair 6, Endonuclease Non-Catalytic Subunit	TCR	No	No	Yes	DNA-binding protein that is important in transcription-coupled excision repair.
ERCC8	ERCC Excision Repair 8, Endonuclease Non-Catalytic Subunit	TCR	No	No	Yes	WD repeat protein, which interacts with Cockayne syndrome type B (CSB) protein and with p44 protein, a subunit of the RNA polymerase II transcription factor IIH.
EXO1	Exonuclease 1	MMR	No	No	Yes	5->3 double-stranded DNA exonuclease which may also possess a cryptic 3->5 double-stranded DNA exonuclease activity. Functions in DNA mismatch repair (MMR) to excise mismatch-containing DNA tracts directed by strand breaks located either 5 or 3 to the mismatch.
MUTYH	MutY homolog	Repair oxidative DNA damage	No	Yes	Yes	Involved in oxidative DNA damage repair. The enzyme excises adenine bases from the DNA backbone at sites where adenine is inappropriately paired with guanine, cytosine, or 8-oxo-7,8-dihydroguanine, a major oxidatively damaged DNA lesion.
NEIL1	Nei Like DNA Glycosylase 1	BER	No	Yes	Yes	Involved in base excision repair of DNA damaged by oxidation or by mutagenic agents. Acts as DNA glycosylase that recognizes and removes damaged bases.
NEIL2	Nei Like DNA Glycosylase 2	BER	No	Yes	Yes	Involved in base excision repair of DNA damaged by oxidation or by mutagenic agents. Acts as DNA glycosylase that recognizes and removes damaged bases.
NEIL3	Nei Like DNA Glycosylase 3	BER	No	Yes	Yes	Involved in base excision repair of DNA damaged by oxidation or by mutagenic agents. Acts as DNA glycosylase that recognizes and removes damaged bases.
NTHL1	Nth Like DNA Glycosylase 1	BER	No	Yes	Yes	Bifunctional DNA N-glycosylase with associated apurinic/apyrimidinic (AP) lyase function that catalyzes the first step in base excision repair (BER)
PNKP	Polynucleotide kinase 3'-phosphatase	NHEJ, BER	No	No	Yes	Plays a key role in the repair of DNA damage, functioning as part of both the non-homologous end-joining (NHEJ) and base excision repair (BER) pathways.
POLB	DNA Polymerase Beta	BER	No	No	Yes	DNA polymerase involved in base excision and repair, also called gap-filling DNA synthesis.
POLD1	DNA Polymerase Delta 1, Catalytic Subunit	High fidelity replication, NER, TLS	No	No	Yes	Possesses both polymerase and 3' to 5' exonuclease activity and plays a critical role in DNA replication and repair
POLI	DNA Polymerase Iota	TLS	No	No	Yes	Error-prone DNA polymerase specifically involved in DNA repair. Plays an important role in translesion synthesis, where the normal high-fidelity DNA polymerases cannot proceed and DNA synthesis stalls.
POLK	DNA Polymerase Kappa	TLS	No	No	Yes	DNA polymerase specifically involved in DNA repair. Plays an important role in translesion synthesis, where the normal high-fidelity DNA polymerases cannot proceed and DNA synthesis stalls
POLN	DNA Polymerase Nu	HR, TLS	No	No	Yes	Plays a role in DNA repair and homologous recombination
RAD23A	RAD23 Homolog A, Nucleotide Excision Repair Protein	NER	No	No	Yes	Multiubiquitin chain receptor involved in modulation of proteasomal degradation.
RAD23B	RAD23 Homolog B, Nucleotide Excision Repair Protein	NER	No	No	Yes	Multiubiquitin chain receptor involved in modulation of proteasomal degradation.
RAD9A	RAD9 Checkpoint Clamp Component A	BER	No	No	Yes	Cell cycle checkpoint protein required for cell cycle arrest and DNA damage repair. This protein possesses 3' to 5' exonuclease activity, which may contribute to its role in sensing and repairing DNA damage.
RECQL	RecQ Like Helicase	NER, BER, MMR	No	No	Yes	DNA helicase involved in various types of DNA repair, including mismatch repair, nucleotide excision repair and direct repair.
RECQL4	RecQ protein-like 4	NER, BER, MMR	No	No	Yes	DNA helicase involved in various types of DNA repair, including mismatch repair, nucleotide excision repair and direct repair.
RECQL5	RecQ protein-like 5	NER, BER, MMR	No	No	Yes	DNA helicase involved in various types of DNA repair, including mismatch repair, nucleotide excision repair and direct repair.
REV1	REV1, DNA Directed Polymerase	TLS	No	No	Yes	Acts as a scaffold that recruits DNA polymerases involved in translesion synthesis (TLS) of damaged DNA.
REV3L	REV3-like, catalytic subunit of DNA polymerase zeta	TLS	No	No	Yes	Acts as a scaffold that recruits DNA polymerases involved in translesion synthesis (TLS) of damaged DNA.
RPA1	Replication Protein A1	DSBR, BER	No	No	Yes	Stabilizes single-stranded DNA intermediates, that form during DNA replication or upon DNA stress.
RPA2	Replication Protein A2	DSBR, BER	No	No	Yes	Stabilizes single-stranded DNA intermediates, that form during DNA replication or upon DNA stress.
RPA3	Replication Protein A3	DSBR, BER	No	No	Yes	Stabilizes single-stranded DNA intermediates, that form during DNA replication or upon DNA stress.
RPA4	Replication Protein A4	DSBR, BER	No	No	Yes	Stabilizes single-stranded DNA intermediates, that form during DNA replication or upon DNA stress.
SMUG1	Single-strand-selective monofunctional uracil-DNA glycosylase 1	BER	No	No	Yes	Base excision repair by removing uracil from single- and double-stranded DNA
TDG	Thymine-DNA glycosylase	MMR, BER	No	No	Yes	Removes thymine moieties from G/T mismatches by hydrolyzing the carbon-nitrogen bond between the sugar-phosphate backbone of DNA and the mispaired thymine.
UNG	uracil-DNA glycosylase	BER	No	No	Yes	Prevents mutagenesis by eliminating uracil from DNA molecules by cleaving the N-glycosylic bond and initiating the base-excision repair (BER) pathway.
ALKBH2	AlkB Homolog 2, Alpha-Ketoglutarate Dependent Dioxygenase	Adduct removal	Yes	No	Yes	Protects against the cytotoxicity of methylating and alkylating agents by repair of the specific DNA lesions
ALKBH3	alkB, alkylation repair homolog 3 (E. coli)	Adduct removal	Yes	No	Yes	Protects against the cytotoxicity of methylating and alkylating agents by repair of the specific DNA lesions
APEX1	Apurinic/Apyrimidinic Endodeoxyribonuclease 1	BER	Yes	No	Yes	Repairs DNA lesions induced by oxidative and alkylating agents
APEX2	Apurinic/Apyrimidinic Endodeoxyribonuclease 2	BER	Yes	No	Yes	Repairs DNA lesions induced by oxidative and alkylating agents
ERCC1	ERCC Excision Repair 1, Endonuclease Non-Catalytic Subunit	NER	Yes	No	Yes	Non-catalytic component of a structure-specific DNA repair endonuclease responsible for the 5-incision during DNA repair.
ERCC2	ERCC Excision Repair 2, Endonuclease Non-Catalytic Subunit	NER	Yes	No	Yes	ATP-dependent 5-3 DNA helicase, component of the core-TFIIH basal transcription factor
LIG1	DNA Ligase 1	BER	Yes	No	Yes	ATP-dependent DNA ligase
LIG3	DNA Ligase 3	NHEJ	Yes	No	Yes	ATP-dependent DNA ligase
LIG4	DNA Ligase 4	NHEJ	Yes	No	Yes	ATP-dependent DNA ligase
MBD4	methyl-CpG binding domain protein 4	MMR	Yes	Yes	Yes	Methylated DNA binding, MMR DNA N glycolyase
MGMT	O-6-methylguanine-DNA methyltransferase	Adduct removal	Yes	No	Yes	DNA repair protein that is involved in cellular defense against mutagenesis and toxicity from alkylating agents.
MPG	N-methylpurine-DNA glycosylase	Adduct removal	Yes	No	Yes	Hydrolysis of the deoxyribose N-glycosidic bond to excise 3-methyladenine, and 7-methylguanine from the damaged DNA polymer formed by alkylation lesions
NUDT1	Nudix Hydrolase 1	Repair oxidative DNA damage	Yes	No	Yes	Hydrolyzes 8-oxo-dGTP, 8-oxo-dATP and 2-OH-dATP, thus preventing misincorporation of oxidized purine nucleoside triphosphates into DNA and subsequently preventing A:T to C:G and G:C to T:A transversions
OGG1	8-oxoguanine DNA glycosylase	Repair oxidative DNA damage, Adduct removal	Yes	Yes	Yes	DNA repair enzyme that incises DNA at 8-oxoG residues. Excises 7,8-dihydro-8-oxoguanine and 2,6-diamino-4-hydroxy-5-N-methylformamidopyrimidine (FAPY) from damaged DNA. Has a beta-lyase activity that nicks DNA 3 to the lesion.
PARP1	Poly (ADP-ribose) polymerase family, member 1	SSBR	Yes	Yes	Yes	Modifies various nuclear proteins by poly(ADP-ribosyl)ation
PARP2	Poly (ADP-ribose) polymerase family, member 2	SSBR	Yes	Yes	Yes	Modifies various nuclear proteins by poly(ADP-ribosyl)ation
XPA	XPA, DNA Damage Recognition And Repair Factor	NER	Yes	Yes	Yes	Zinc finger protein plays a central role in nucleotide excision repair (NER),
XPC	XPC Complex Subunit, DNA Damage Recognition And Repair Factor	NER	Yes	Yes	Yes	Zinc finger protein plays a central role in nucleotide excision repair (NER),
XRCC1	X-Ray Repair Cross Complementing 1	BER	Yes	Yes	Yes	Involved in the efficient repair of DNA single-strand breaks formed by exposure to ionizing radiation and alkylating agents.

## Sheet: Genes in TCGA Analysis
Symbol	Name	Category	Smoking Adduct Repair	Oxidative Repair	Potentially Related to Smoking Signature	Function
ALKBH2	AlkB Homolog 2, Alpha-Ketoglutarate Dependent Dioxygenase	Adduct removal	Yes	No	Yes	Protects against the cytotoxicity of methylating and alkylating agents by repair of the specific DNA lesions
ALKBH3	alkB, alkylation repair homolog 3 (E. coli)	Adduct removal	Yes	No	Yes	Protects against the cytotoxicity of methylating and alkylating agents by repair of the specific DNA lesions
APEX1	Apurinic/Apyrimidinic Endodeoxyribonuclease 1	BER	Yes	No	Yes	Repairs DNA lesions induced by oxidative and alkylating agents
APEX2	Apurinic/Apyrimidinic Endodeoxyribonuclease 2	BER	Yes	No	Yes	Repairs DNA lesions induced by oxidative and alkylating agents
ERCC1	ERCC Excision Repair 1, Endonuclease Non-Catalytic Subunit	NER	Yes	No	Yes	Non-catalytic component of a structure-specific DNA repair endonuclease responsible for the 5-incision during DNA repair.
ERCC2	ERCC Excision Repair 2, Endonuclease Non-Catalytic Subunit	NER	Yes	No	Yes	ATP-dependent 5-3 DNA helicase, component of the core-TFIIH basal transcription factor
ERCC3	ERCC Excision Repair 3, Endonuclease Non-Catalytic Subunit	NER	No	No	Yes	ATP-dependent 3-5 DNA helicase, component of the core-TFIIH basal transcription factor,
ERCC4	ERCC Excision Repair 4, Endonuclease Non-Catalytic Subunit	NER	No	No	Yes	Involved in the 5' incision made during nucleotide excision repair.
ERCC5	ERCC Excision Repair 5, Endonuclease Non-Catalytic Subunit	NER	No	No	Yes	Single-strand specific DNA endonuclease that makes the 3' incision in DNA excision repair following UV-induced damage.
ERCC6	ERCC Excision Repair 6, Endonuclease Non-Catalytic Subunit	TCR	No	No	Yes	DNA-binding protein that is important in transcription-coupled excision repair.
ERCC8	ERCC Excision Repair 8, Endonuclease Non-Catalytic Subunit	TCR	No	No	Yes	WD repeat protein, which interacts with Cockayne syndrome type B (CSB) protein and with p44 protein, a subunit of the RNA polymerase II transcription factor IIH.
EXO1	Exonuclease 1	MMR	No	No	Yes	5->3 double-stranded DNA exonuclease which may also possess a cryptic 3->5 double-stranded DNA exonuclease activity. Functions in DNA mismatch repair (MMR) to excise mismatch-containing DNA tracts directed by strand breaks located either 5 or 3 to the mismatch.
LIG1	DNA Ligase 1	BER	Yes	No	Yes	ATP-dependent DNA ligase
LIG3	DNA Ligase 3	NHEJ	Yes	No	Yes	ATP-dependent DNA ligase
LIG4	DNA Ligase 4	NHEJ	Yes	No	Yes	ATP-dependent DNA ligase
MBD4	methyl-CpG binding domain protein 4	MMR	Yes	Yes	Yes	Methylated DNA binding, MMR DNA N glycolyase
MGMT	O-6-methylguanine-DNA methyltransferase	Adduct removal	Yes	No	Yes	DNA repair protein that is involved in cellular defense against mutagenesis and toxicity from alkylating agents.
MPG	N-methylpurine-DNA glycosylase	Adduct removal	Yes	No	Yes	Hydrolysis of the deoxyribose N-glycosidic bond to excise 3-methyladenine, and 7-methylguanine from the damaged DNA polymer formed by alkylation lesions
MUTYH	MutY homolog	Repair oxidative DNA damage	No	Yes	Yes	Involved in oxidative DNA damage repair. The enzyme excises adenine bases from the DNA backbone at sites where adenine is inappropriately paired with guanine, cytosine, or 8-oxo-7,8-dihydroguanine, a major oxidatively damaged DNA lesion.
NEIL1	Nei Like DNA Glycosylase 1	BER	No	Yes	Yes	Involved in base excision repair of DNA damaged by oxidation or by mutagenic agents. Acts as DNA glycosylase that recognizes and removes damaged bases.
NEIL2	Nei Like DNA Glycosylase 2	BER	No	Yes	Yes	Involved in base excision repair of DNA damaged by oxidation or by mutagenic agents. Acts as DNA glycosylase that recognizes and removes damaged bases.
NEIL3	Nei Like DNA Glycosylase 3	BER	No	Yes	Yes	Involved in base excision repair of DNA damaged by oxidation or by mutagenic agents. Acts as DNA glycosylase that recognizes and removes damaged bases.
NTHL1	Nth Like DNA Glycosylase 1	BER	No	Yes	Yes	Bifunctional DNA N-glycosylase with associated apurinic/apyrimidinic (AP) lyase function that catalyzes the first step in base excision repair (BER)
NUDT1	Nudix Hydrolase 1	Repair oxidative DNA damage	Yes	No	Yes	Hydrolyzes 8-oxo-dGTP, 8-oxo-dATP and 2-OH-dATP, thus preventing misincorporation of oxidized purine nucleoside triphosphates into DNA and subsequently preventing A:T to C:G and G:C to T:A transversions
OGG1	8-oxoguanine DNA glycosylase	Repair oxidative DNA damage, Adduct removal	Yes	Yes	Yes	DNA repair enzyme that incises DNA at 8-oxoG residues. Excises 7,8-dihydro-8-oxoguanine and 2,6-diamino-4-hydroxy-5-N-methylformamidopyrimidine (FAPY) from damaged DNA. Has a beta-lyase activity that nicks DNA 3 to the lesion.
PARP1	Poly (ADP-ribose) polymerase family, member 1	SSBR	Yes	Yes	Yes	Modifies various nuclear proteins by poly(ADP-ribosyl)ation
PARP2	Poly (ADP-ribose) polymerase family, member 2	SSBR	Yes	Yes	Yes	Modifies various nuclear proteins by poly(ADP-ribosyl)ation
PNKP	Polynucleotide kinase 3'-phosphatase	NHEJ, BER	No	No	Yes	Plays a key role in the repair of DNA damage, functioning as part of both the non-homologous end-joining (NHEJ) and base excision repair (BER) pathways.
POLB	DNA Polymerase Beta	BER	No	No	Yes	DNA polymerase involved in base excision and repair, also called gap-filling DNA synthesis.
POLD1	DNA Polymerase Delta 1, Catalytic Subunit	High fidelity replication, NER, TLS	No	No	Yes	Possesses both polymerase and 3' to 5' exonuclease activity and plays a critical role in DNA replication and repair
POLI	DNA Polymerase Iota	TLS	No	No	Yes	Error-prone DNA polymerase specifically involved in DNA repair. Plays an important role in translesion synthesis, where the normal high-fidelity DNA polymerases cannot proceed and DNA synthesis stalls.
POLK	DNA Polymerase Kappa	TLS	No	No	Yes	DNA polymerase specifically involved in DNA repair. Plays an important role in translesion synthesis, where the normal high-fidelity DNA polymerases cannot proceed and DNA synthesis stalls
POLN	DNA Polymerase Nu	HR, TLS	No	No	Yes	Plays a role in DNA repair and homologous recombination
RECQL	RecQ Like Helicase	NER, BER, MMR	No	No	Yes	DNA helicase involved in various types of DNA repair, including mismatch repair, nucleotide excision repair and direct repair.
RECQL4	RecQ protein-like 4	NER, BER, MMR	No	No	Yes	DNA helicase involved in various types of DNA repair, including mismatch repair, nucleotide excision repair and direct repair.
RECQL5	RecQ protein-like 5	NER, BER, MMR	No	No	Yes	DNA helicase involved in various types of DNA repair, including mismatch repair, nucleotide excision repair and direct repair.
REV1	REV1, DNA Directed Polymerase	TLS	No	No	Yes	Acts as a scaffold that recruits DNA polymerases involved in translesion synthesis (TLS) of damaged DNA.
REV3L	REV3-like, catalytic subunit of DNA polymerase zeta	TLS	No	No	Yes	Acts as a scaffold that recruits DNA polymerases involved in translesion synthesis (TLS) of damaged DNA.
RPA1	Replication Protein A1	DSBR, BER	No	No	Yes	Stabilizes single-stranded DNA intermediates, that form during DNA replication or upon DNA stress.
RPA2	Replication Protein A2	DSBR, BER	No	No	Yes	Stabilizes single-stranded DNA intermediates, that form during DNA replication or upon DNA stress.
RPA3	Replication Protein A3	DSBR, BER	No	No	Yes	Stabilizes single-stranded DNA intermediates, that form during DNA replication or upon DNA stress.
RPA4	Replication Protein A4	DSBR, BER	No	No	Yes	Stabilizes single-stranded DNA intermediates, that form during DNA replication or upon DNA stress.
SMUG1	Single-strand-selective monofunctional uracil-DNA glycosylase 1	BER	No	No	Yes	Base excision repair by removing uracil from single- and double-stranded DNA
TDG	Thymine-DNA glycosylase	MMR, BER	No	No	Yes	Removes thymine moieties from G/T mismatches by hydrolyzing the carbon-nitrogen bond between the sugar-phosphate backbone of DNA and the mispaired thymine.
UNG	uracil-DNA glycosylase	BER	No	No	Yes	Prevents mutagenesis by eliminating uracil from DNA molecules by cleaving the N-glycosylic bond and initiating the base-excision repair (BER) pathway.
XPA	XPA, DNA Damage Recognition And Repair Factor	NER	Yes	Yes	Yes	Zinc finger protein plays a central role in nucleotide excision repair (NER),
XPC	XPC Complex Subunit, DNA Damage Recognition And Repair Factor	NER	Yes	Yes	Yes	Zinc finger protein plays a central role in nucleotide excision repair (NER),
XRCC1	X-Ray Repair Cross Complementing 1	BER	Yes	Yes	Yes	Involved in the efficient repair of DNA single-strand breaks formed by exposure to ionizing radiation and alkylating agents.
