# Supplementary material for: Deep multi-region whole-genome sequencing reveals heterogeneity and gene-by-environment interactions in treatment-naive, metastatic lung cancer
Source: Oncogene. 2018 Oct 22;38(10):1661–75. doi: 10.1038/s41388-018-0536-1 (PMC6462862; doi:10.1038/s41388-018-0536-1)
Supplement: Supplementary file 5 — Supplementary Data File S4 [file 41388_2018_536_MOESM5_ESM.xlsx]

## Sheet: SNV_Indel
Variant	Gene	Transcript	HGVS.c	HGVS.p	AA Change	Type	Impact	Impact Severity	Patient ID	in_exac	aaf_exac_all	rs_ids	OMIM Numbers	OMIM Titles	OMIM Status	OMIM Disorders	Orphanet Disorders	Is Orphanet AR	Is Orphanet AD	ClinVar Variation ID	ClinVar Clinical Significance	ClinVar Trait	COSMIC ID	COSMIC Count	COSMIC Primary Site	COSMIC Primary Histology	CGC Associations	CGC Mutation Types	CGC Translocation Partners	CADD Raw	CADD Scaled	PolyPhen Prediction	PolyPhen Score	SIFT Prediction	SIFT Score	PROVEAN_pred	PROVEAN_score	RVIS ExAC 0.05% Percentile	MetaSVM_score	MetaSVM_rankscore	MetaSVM_pred	MetaLR_score	MetaLR_rankscore	MetaLR_pred	GERP++_NR	FATHMM_score	FATHMM_rankscore	FATHMM_pred	pfam_domain
chr11:g.108160350C>T	ATM	ENST00000278616	ENST00000278616.4:c.4258C>T	ENSP00000278616.4:p.Leu1420Phe	L/F	SNP	missense_variant	MED	LUAD3	1	0.012	rs1800058	607585	Ataxia-telangiectasia mutated (includes complementation groups A, C, D, and E)	C	607585:Ataxia-telangiectasia, 208900 (3);Lymphoma, B-cell non-Hodgkin, somatic (3);{Breast cancer, susceptibility to}, 114480 (3);Lymphoma, mantle cell, somatic (3);T-cell prolymphocytic leukemia, somatic (3)	Assessed Disease-causing somatic mutation(s) in B-cell chronic lymphocytic leukemia (67038); Not applicable, Multigenic/multifactorial; Adult // Assessed Disease-causing germline mutation(s) (loss of function) in Ataxia-telangiectasia variant (370109); ; // Assessed Disease-causing germline mutation(s) (loss of function) in Combined cervical dystonia (370114); ; // Assessed Disease-causing somati…	1	0	128456	Conflicting_interpretations_of_pathogenicity	Ataxia-telangiectasia_syndrome|Hereditary_cancer-predisposing_syndrome|not_specified	No Result	No Result	No Result	No Result	Somatic variant in T-PLL. Germline variant in leukaemia, lymphoma, medulloblastoma, glioma. Cancer syndrome ataxia-telangiectasia. Molecular genetics Rec. Tissue type L, O.	D, Mis, N, F, S	.	2.2	13.3	benign	0.102	tolerated	0.06	D;D;D	-2.54;-2.54;-2.82	42.1	-0.8541	0.52697	T	0.1289	0.4435	T	5.36	-0.47;-0.47	0.70282	T;T	None
chr3:g.142281765T>C	ATR	ENST00000350721	ENST00000350721.4:c.479A>G	ENSP00000343741.4:p.His160Arg	H/R	SNP	missense_variant	MED	LUAD4	1	6.506e-05	rs371240700	606410;601215;107410	Anthrax toxin receptor 1;Ataxia-telangiectasia and Rad3-related (FRAP-related protein-1);Serpin peptidase inhibitor, clade A, member 2, pseudogene	P;C;P	606410:GAPO syndrome, 230740 (3);{?Hemangioma, capillary infantile, susceptibility to}, 602089 (3);601215:Seckel syndrome 1, 210600 (3);?Cutaneous telangiectasia and cancer syndrome, familial, 614564 (3);107410:None	Assessed Disease-causing germline mutation(s) in Familial cutaneous telangiectasia and oropharyngeal predisposition cancer syndrome (313846); AD; Infancy, Neonatal // Assessed Disease-causing germline mutation(s) in Seckel syndrome (808); AR; Antenatal, Neonatal	1	1	No Result	No Result	No Result	No Result	No Result	No Result	No Result	Somatic variant in endometrial, gastric, epithelial ovarian, myeloma. Germline variant in oropharyngeal. Cancer syndrome familial cutaneous telangiectasia and cancer syndrome. Molecular genetics Dom. Tissue type E; L.	F; Mis	.	2.41	14.03	possibly_damaging	0.869	deleterious_low_confidence	0.03	N;N	-1.5;-1.4	2.6	-0.3419	0.7515	T	0.3375	0.71736	T	5.78	-0.16;-0.16	0.65549	T;T	None
chr11:g.125495761C>T	CHEK1	ENST00000427383	ENST00000427383.2:c.106C>T	ENSP00000391090.2:p.Arg36Ter	R/*	SNP	stop_gained	HIGH	LUAD1	0	None	None	603078	Checkpoint kinase 1, S. pombe, homolog of	P	603078:None	None	0	0	No Result	No Result	No Result	No Result	No Result	No Result	No Result	No Result	No Result	No Result	2.98	15.93	None	None	None	None	.	.	11.61	.	.	.	.	.	.	3.49	.	.	.	None
chr5:g.60195517C>G	ERCC8	ENST00000265038	ENST00000265038.5:c.655G>C	ENSP00000265038.5:p.Ala219Pro	A/P	SNP	missense_variant	MED	SCLC1	1	0.001781	rs150727525	609412	Excision repair cross-complementing rodent repair deficiency, complementation group 8	C	609412:Cockayne syndrome, type A, 216400 (3);UV-sensitive syndrome 2, 614621 (3)	Assessed Disease-causing germline mutation(s) in Cockayne syndrome type 1 (90321); ; // Assessed Disease-causing germline mutation(s) in Cockayne syndrome type 3 (90324); ; // Assessed Disease-causing germline mutation(s) in Cockayne syndrome type 2 (90322); AR; // Assessed Disease-causing germline mutation(s) in UV-sensitive syndrome (178338); AR; Childhood	1	0	No Result	No Result	No Result	No Result	No Result	No Result	No Result	No Result	No Result	No Result	4.13	21.3	benign	0.081	deleterious	0.04	D;D;D;D	-3.42;-3.1;-3.47;-3.42	53.24	-0.2226	0.7838	T	0.3695	0.74275	T	5.23	-1.46;-1.46;-1.46	0.81163	T;T;T	None
chr1:g.242023882G>A	EXO1	ENST00000348581	ENST00000348581.5:c.820G>A	ENSP00000311873.5:p.Gly274Arg	G/R	SNP	missense_variant	MED	LUAD1	1	0.002057	rs149397534	606063	Exonuclease 1, S. cerevisiae, homolog of	P	606063:None	None	0	0	No Result	No Result	No Result	No Result	No Result	No Result	No Result	No Result	No Result	No Result	5.47	35	probably_damaging	0.999	deleterious	0	D;D;D	-4.87;-4.87;-4.87	91.73	-0.9961	0.30937	T	0.1539	0.49133	T	5.64	1.51;1.51;1.51	0.30981	T;T;T	None
chr16:g.89833576G>C	FANCA	ENST00000389301	ENST00000389301.3:c.2574C>G	ENSP00000373952.3:p.Ser858Arg	S/R	SNP	missense_variant	MED	LUSC1	1	0.01	rs17233141	607139	Fanconi anemia, complementation group A	C	607139:Fanconi anemia, complementation group A, 227650 (3)	Assessed Disease-causing germline mutation(s) in Fanconi anemia (84); XLR, AR; Childhood	1	0	134256	Conflicting_interpretations_of_pathogenicity	Fanconi_anemia|Fanconi_anemia,_complementation_group_A|not_specified|not_provided	No Result	No Result	No Result	No Result	Germline variant in AML, leukaemia. Cancer syndrome Fanconi anaemia A. Molecular genetics Rec. Tissue type L.	D, Mis, N, F, S	.	-0.05	3.75	benign	0.307	tolerated	0.06	N	-2.16	53.27	-0.7091	0.61297	T	0.315	0.69788	T	4.77	-1.88	0.8466	D	None
chr9:g.97912259G>C	FANCC	ENST00000289081	ENST00000289081.3:c.632C>G	ENSP00000289081.3:p.Pro211Arg	P/R	SNP	missense_variant	MED	LUSC2	0	None	rs140781259	613899	Fanconi anemia, complementation group C	C	613899:Fanconi anemia, complementation group C, 227645 (3)	Assessed Disease-causing germline mutation(s) in Fanconi anemia (84); XLR, AR; Childhood	1	0	127544	Conflicting_interpretations_of_pathogenicity	Fanconi_anemia|Hereditary_cancer-predisposing_syndrome|not_specified	No Result	No Result	No Result	No Result	Germline variant in AML, leukaemia. Cancer syndrome Fanconi anaemia C. Molecular genetics Rec. Tissue type L.	D, Mis, N, F, S	.	2.61	14.67	probably_damaging	0.954	tolerated	0.07	D;D	-3.91;-3.91	30.9	-0.7938	0.56685	T	0.2151	0.5885	T	4.77	0.66;0.66	0.52526	T;T	Fanconi_C
chr2:g.58468399G>C	FANCL	ENST00000233741	ENST00000233741.4:c.50C>G	ENSP00000233741.4:p.Pro17Arg	P/R	SNP	missense_variant	MED	LUAD2	1	8.132e-06	None	608111	PHD finger protein 9	P	608111:Fanconi anemia, complementation group L, 614083 (3)	Assessed Disease-causing germline mutation(s) in Fanconi anemia (84); XLR, AR; Childhood	1	0	No Result	No Result	No Result	No Result	No Result	No Result	No Result	No Result	No Result	No Result	4.23	22	probably_damaging	1	deleterious	0.04	D;D;D;N;N;D	-5.5;-5.2;-5.2;-1.7;-1.47;-6.8	87.36	-0.3138	0.75947	T	0.3371	0.71702	T	5.49	0.91;0.91;0.91;0.79;0.91	0.49139	T;T;T;T;T	None
chr13:g.108861092G>T	LIG4	ENST00000356922	ENST00000356922.4:c.2525C>A	ENSP00000349393.3:p.Ala842Asp	A/D	SNP	missense_variant	MED	LUAD9	1	0.001252	rs72660870	601837	Ligase IV, DNA, ATP-dependent	P	601837:LIG4 syndrome, 606593 (3);{Multiple myeloma, resistance to}, 254500 (3)	Assessed Disease-causing germline mutation(s) in LIG4 syndrome (99812); AR; Infancy, Neonatal // Assessed Disease-causing germline mutation(s) in Dubowitz syndrome (235); AR; Antenatal, Neonatal // Assessed Disease-causing germline mutation(s) in Omenn syndrome (39041); AR; Infancy, Neonatal	1	0	310975	Uncertain_significance	Lig4_syndrome|Severe_combined_immunodeficiency_with_sensitivity_to_ionizing_radiation	No Result	No Result	No Result	No Result	No Result	No Result	No Result	3.86	19.62	benign	0.405	deleterious	0.02	N;N;N	-1.38;-1.38;-1.38	54.47	-0.6838	0.62515	T	0.2477	0.63034	T	5.75	0.03;0.03;0.03	0.62364	T;T;T	BRCT
chr3:g.129152704T>C	MBD4	ENST00000249910	ENST00000249910.1:c.1400A>G	ENSP00000249910.1:p.Asn467Ser	N/S	SNP	missense_variant	MED	LUAD2	1	0.001976	rs78782061	603574	Methyl-CpG-binding domain protein 4	P	603574:None	None	0	0	No Result	No Result	No Result	No Result	No Result	No Result	No Result	No Result	No Result	No Result	3.68	18.71	benign	0.301	deleterious	0.04	D;D;D;D;D	-4.34;-4.34;-4.18;-4.1;-4.34	62.01	0.4708	0.9082	D	0.7324	0.91526	D	5.61	-1.97;-1.97;-1.97;-1.97;-1.97	0.85339	D;D;D;D;D	HhH-GPD
chr1:g.45797228C>T	MUTYH	ENST00000354383	ENST00000354383.6:c.1106G>A	ENSP00000346354.6:p.Gly369Asp	G/D	SNP	missense_variant	MED	LUSC2	1	0.002781	rs36053993	604933	MutY, E. coli, homolog of	P	604933:Adenomas, multiple colorectal, 608456 (3);Gastric cancer, somatic, 613659 (3);Colorectal adenomatous polyposis, autosomal recessive, with pilomatricomas, 132600 (3)	Assessed Disease-causing germline mutation(s) in MUTYH-related attenuated familial adenomatous polyposis (247798); AD, AR;	1	1	5294	Pathogenic/Likely_pathogenic	Small_intestine_carcinoid|Neoplasm_of_stomach|Pilomatrixoma|Hereditary_cancer-predisposing_syndrome|Endometrial_carcinoma|Carcinoma_of_colon|MYH-associated_polyposis|Colorectal_adenomatous_polyposis,_autosomal_recessive,_with_pilomatricomas|not_specified|not_provided	No Result	No Result	No Result	No Result	Germline variant in colorectal. Cancer syndrome adenomatous polyposis coli. Molecular genetics Rec. Tissue type E.	Mis	.	4.46	23.8	probably_damaging	1	deleterious	0	.	.	54.37	0.1476	0.8597	D	0.5401	0.84115	D	5.4	.	.	.	NUDIX
chr1:g.45798151C>T	MUTYH	ENST00000354383	ENST00000354383.6:c.619G>A	ENSP00000346354.6:p.Val207Met	V/M	SNP	missense_variant	MED	LUAD3	1	0.000122	rs200165598	604933	MutY, E. coli, homolog of	P	604933:Adenomas, multiple colorectal, 608456 (3);Gastric cancer, somatic, 613659 (3);Colorectal adenomatous polyposis, autosomal recessive, with pilomatricomas, 132600 (3)	Assessed Disease-causing germline mutation(s) in MUTYH-related attenuated familial adenomatous polyposis (247798); AD, AR;	1	1	135989	Uncertain_significance	Hereditary_cancer-predisposing_syndrome|MYH-associated_polyposis|not_specified	No Result	No Result	No Result	No Result	Germline variant in colorectal. Cancer syndrome adenomatous polyposis coli. Molecular genetics Rec. Tissue type E.	Mis	.	2.96	15.87	probably_damaging	0.967	deleterious	0	N;N;N;N;N;N;N;N;N;N;N;N;N;N	-2.09;-2.09;-2.09;-2.09;-2.09;	54.37	0.6093	0.92603	D	0.7457	0.91971	D	5.59	-2.38;-2.38;-2.38;-2.38;-2.38;	0.88431	D;D;D;D;D;D;D;D;D;D;D;D;D	HhH-GPD
chr15:g.75641556G>GC	NEIL1	ENST00000355059	ENST00000355059.4:c.314dupC	ENSP00000347170.4:p.Pro106AlafsTer50	A/AX	Insertion	frameshift_variant	HIGH	LUAD12	0	None	None	608844	Endonuclease VIII-like 1	P	608844:None	None	0	0	No Result	No Result	No Result	No Result	No Result	No Result	No Result	No Result	No Result	No Result	None	None	None	None	None	None	Not Applicable	Not Applicable	56.8	Not Applicable	Not Applicable	Not Applicable	Not Applicable	Not Applicable	Not Applicable	Not Applicable	Not Applicable	Not Applicable	Not Applicable	Fapy_DNA_glyco
chr15:g.75641682T>C	NEIL1	ENST00000355059	ENST00000355059.4:c.434+2T>C		None	SNP	splice_donor_variant	HIGH	LUAD11	1	0.006844	rs5745908	608844	Endonuclease VIII-like 1	P	608844:None	None	0	0	No Result	No Result	No Result	No Result	No Result	No Result	No Result	No Result	No Result	No Result	4.07	20.9	None	None	None	None	.;.	.;.	56.8	.	.	.	.	.	.	5.4	.	.	.	None
chr8:g.42207528C>T	POLB	ENST00000265421	ENST00000265421.4:c.265C>T	ENSP00000265421.4:p.Arg89Trp	R/W	SNP	missense_variant	MED	LUAD12	1	8.132e-06	None	174760	Polymerase (DNA directed), beta	C	174760:None	None	0	0	No Result	No Result	No Result	No Result	No Result	No Result	No Result	No Result	No Result	No Result	4.05	20.8	probably_damaging	0.927	deleterious	0	.	.	52.58	-0.1126	0.81011	T	0.4148	0.77558	T	5.52	.	.	.	None
chr19:g.50919764C>G	POLD1	ENST00000440232	ENST00000440232.2:c.2932C>G	ENSP00000406046.1:p.Arg978Gly	R/G	SNP	missense_variant	MED	LUAD13	0	None	None	174761	Polymerase (DNA directed), delta 1, catalytic subunit	C	174761:{Colorectal cancer, susceptibility to, 10}, 612591 (3);Mandibular hypoplasia, deafness, progeroid features, and lipodystrophy syndrome, 615381 (3)	Assessed Disease-causing germline mutation(s) in Polymerase proofreading-associated adenomatous polyposis (447877); AD; // Assessed Disease-causing germline mutation(s) in Mandibular hypoplasia-deafness-progeroid syndrome (363649); AD; Childhood	0	1	No Result	No Result	No Result	No Result	No Result	No Result	No Result	No Result	No Result	No Result	2.4	13.98	benign	0.036	deleterious	0.04	D	-3.99	23.37	-1.1182	0.02288	T	0.0508	0.21103	T	2.91	2.26	0.17691	T	DNA_pol_B
chr12:g.133234015T>A	POLE	ENST00000320574	ENST00000320574.5:c.3379A>T	ENSP00000322570.5:p.Ile1127Phe	I/F	SNP	missense_variant	MED	LUAD7	0	None	None	None	None	None	None	Assessed Disease-causing germline mutation(s) in Polymerase proofreading-associated adenomatous polyposis (447877); AD; // Assessed Disease-causing germline mutation(s) in Facial dysmorphism-immunodeficiency-livedo-short stature syndrome (352712); AR; Infancy, Neonatal	1	1	No Result	No Result	No Result	No Result	No Result	No Result	No Result	Somatic variant in colorectal carcinoma, endometrioid carcinoma, stomach carcinoma, skin cancer. Germline variant in colorectal cancer susceptibility. Molecular genetics Rec. Tissue type E.	Mis	.	5.41	34	probably_damaging	0.93	deleterious	0	D;D;D;D;D;D	-3.7;-3.7;-3.7;-3.8;-3.99;-3.8	2.77	-0.7917	0.56811	T	0.1486	0.48187	T	6.03	2.26;2.26;2.26;2.26	0.17691	T;T;T;T	None
chr12:g.133208956C>G	POLE	ENST00000320574	ENST00000320574.5:c.6275G>C	ENSP00000322570.5:p.Gly2092Ala	G/A	SNP	missense_variant	MED	LUAD11	0	None	None	None	None	None	None	Assessed Disease-causing germline mutation(s) in Polymerase proofreading-associated adenomatous polyposis (447877); AD; // Assessed Disease-causing germline mutation(s) in Facial dysmorphism-immunodeficiency-livedo-short stature syndrome (352712); AR; Infancy, Neonatal	1	1	No Result	No Result	No Result	No Result	No Result	No Result	No Result	Somatic variant in colorectal carcinoma, endometrioid carcinoma, stomach carcinoma, skin cancer. Germline variant in colorectal cancer susceptibility. Molecular genetics Rec. Tissue type E.	Mis	.	5.05	30	possibly_damaging	0.589	deleterious	0.02	D;D;D;D;D	-4.6;-3.41;-3.41;-4.6;-3.41	2.77	-0.2466	0.77763	T	0.3258	0.70736	T	5.27	1.1;1.1;1.1	0.39056	T;T;T	None
chr3:g.121206620G>A	POLQ	ENST00000264233	ENST00000264233.5:c.5158C>T	ENSP00000264233.5:p.Leu1720Phe	L/F	SNP	missense_variant	MED	LUSC2	1	0.001944	rs139982859	604419;605650	Polymerase, DNA, theta;Polymerase, DNA, kappa	P;P	604419:None;605650:None	None	0	0	No Result	No Result	No Result	No Result	No Result	No Result	No Result	No Result	No Result	No Result	0.85	8.45	benign	0.006	tolerated	0.18	N;N;N	-1.54;-1.44;-1.44	74.71	-0.9783	0.35574	T	0.1647	0.50973	T	5.87	0.62	0.53423	T	None
chr3:g.121168167T>C	POLQ	ENST00000264233	ENST00000264233.5:c.7259A>G	ENSP00000264233.5:p.Tyr2420Cys	Y/C	SNP	missense_variant	MED	LUSC5	1	0.0003009	rs150364457	604419;605650	Polymerase, DNA, theta;Polymerase, DNA, kappa	P;P	604419:None;605650:None	None	0	0	No Result	No Result	No Result	No Result	No Result	No Result	No Result	No Result	No Result	No Result	4.12	21.2	probably_damaging	1	deleterious	0	D;D;D	-7.47;-7.6;-7.6	74.71	1.1026	0.99777	D	0.9545	0.98642	D	5.41	-4.32	0.97279	D	DNA_pol_A
chr3:g.121238874G>A	POLQ	ENST00000264233	ENST00000264233.5:c.1312C>T	ENSP00000264233.5:p.Arg438Trp	R/W	SNP	missense_variant	MED	LUAD13	1	8.945e-05	rs146111884	604419;605650	Polymerase, DNA, theta;Polymerase, DNA, kappa	P;P	604419:None;605650:None	None	0	0	No Result	No Result	No Result	COSM3120691	1	skin: 1	malignant_melanoma: 1	No Result	No Result	No Result	4.5	24.2	probably_damaging	0.941	deleterious	0	D;D;D	-6.78;-6.48;-6.48	74.71	-0.6411	0.64424	T	0.2221	0.5981	T	5.52	0.88	0.46063	T	Helicase_C
chr8:g.48843298G>A	PRKDC	ENST00000314191	ENST00000314191.2:c.1826C>T	ENSP00000313420.2:p.Ala609Val	A/V	SNP	missense_variant	MED	LUAD2	0	None	None	600899	Protein kinase, DNA-activated, catalytic polypeptide (hyperradiosensitivity of murine SCID mutation, complementing-1)	C	600899:Immunodeficiency 26, with or without neurologic abnormalities, 615966 (3)	Assessed Disease-causing germline mutation(s) in Severe combined immunodeficiency due to DNA-PKcs deficiency (317425); ;	0	0	No Result	No Result	No Result	No Result	No Result	No Result	No Result	No Result	No Result	No Result	1.2	9.89	benign	0.019	None	None	N;N	-0.34;-0.34	No Result	-0.8119	0.55579	T	0.0059	0.0187	T	5.81	4.34;4.27	0.02498	T;T	None
chr8:g.48792167A>T	PRKDC	ENST00000314191	ENST00000314191.2:c.5117T>A	ENSP00000313420.2:p.Leu1706Gln	L/Q	SNP	missense_variant	MED	LUAD3	1	0.001978	rs202110076	600899	Protein kinase, DNA-activated, catalytic polypeptide (hyperradiosensitivity of murine SCID mutation, complementing-1)	C	600899:Immunodeficiency 26, with or without neurologic abnormalities, 615966 (3)	Assessed Disease-causing germline mutation(s) in Severe combined immunodeficiency due to DNA-PKcs deficiency (317425); ;	0	0	429510	Conflicting_interpretations_of_pathogenicity	Immunodeficiency_26_with_or_without_neurologic_abnormalities|not_specified	No Result	No Result	No Result	No Result	No Result	No Result	No Result	3.29	17.03	probably_damaging	0.979	None	None	D;D	-2.65;-2.65	No Result	-0.1576	0.79976	T	0.4206	0.77942	T	5.87	-0.17;-0.17	0.65732	T;T	None
chr5:g.131977952C>T	RAD50	ENST00000265335	ENST00000265335.6:c.3835C>T	ENSP00000265335.6:p.Arg1279Cys	R/C	SNP	missense_variant	MED	LUAD5	0	None	None	604040	RAD50, S. cerevisiae, homolog of	P	604040:Nijmegen breakage syndrome-like disorder, 613078 (3)	Assessed Disease-causing germline mutation(s) in Nijmegen breakage syndrome-like disorder (240760); ; // Not yet assessed Candidate gene tested in Hereditary breast and ovarian cancer syndrome (145); AD; All ages	0	1	184946	Uncertain_significance	Hereditary_cancer-predisposing_syndrome	No Result	No Result	No Result	No Result	No Result	No Result	No Result	4.83	27.4	probably_damaging	0.999	deleterious	0	D;D	-4.6;-4.25	36.01	-1.2059	0.00104	T	0.0478	0.19886	T	5.81	3.48;3.68	0.05199	T;T	None
chr5:g.131940624G>A	RAD50	ENST00000265335	ENST00000265335.6:c.2651G>A	ENSP00000265335.6:p.Arg884His	R/H	SNP	missense_variant	MED	LUAD6	0	None	None	604040	RAD50, S. cerevisiae, homolog of	P	604040:Nijmegen breakage syndrome-like disorder, 613078 (3)	Assessed Disease-causing germline mutation(s) in Nijmegen breakage syndrome-like disorder (240760); ; // Not yet assessed Candidate gene tested in Hereditary breast and ovarian cancer syndrome (145); AD; All ages	0	1	128009	Conflicting_interpretations_of_pathogenicity	Hereditary_cancer-predisposing_syndrome|not_specified	No Result	No Result	No Result	No Result	No Result	No Result	No Result	4.03	20.7	benign	0.051	tolerated	0.06	N;N	-2.01;-1.79	36.01	-1.0676	0.094	T	0.0855	0.33206	T	4.46	1.96;1.96	0.22336	T;T	None
chr14:g.68353893A>G	RAD51B	ENST00000390683	ENST00000390683.3:c.728A>G	ENSP00000375101.3:p.Lys243Arg	K/R	SNP	missense_variant	MED	LUAD3	1	0.007359	rs34594234	None	None	None	None	None	0	0	No Result	No Result	No Result	No Result	No Result	No Result	No Result	Somatic variant in lipoma, uterine leiomyoma. Molecular genetics Dom. Tissue type M.	T	HMGA2	4.63	25.4	probably_damaging	1	deleterious	0	N;N;N;N;N;N;N	-2.37;-2.37;-2.37;-2.37;-2.37;	83.59	-0.5103	0.69595	T	0.2828	0.66819	T	5.9	-0.29;-0.29;-0.29;-0.29;-0.29	0.67865	T;T;T;T;T	Rad51,Rad51
chr8:g.145742480G>A	RECQL4	ENST00000428558	ENST00000428558.2:c.308C>T	ENSP00000475456.1:p.Pro103Leu	P/L	SNP	missense_variant	MED	SCLC2	1	0.0006224	rs199543866	603780	DNA helicase, RecQ-like 4	P	603780:Rothmund-Thomson syndrome, 268400 (3);RAPADILINO syndrome, 266280 (3);Baller-Gerold syndrome, 218600 (3)	Assessed Disease-causing germline mutation(s) in Baller-Gerold syndrome (1225); AR; Neonatal // Assessed Disease-causing germline mutation(s) in Rothmund-Thomson syndrome type 2 (221016); AR; Infancy, Neonatal // Assessed Disease-causing germline mutation(s) in RAPADILINO syndrome (3021); AR; Infancy, Neonatal	1	0	239755	Uncertain_significance	Baller-Gerold_syndrome|not_specified	No Result	No Result	No Result	No Result	Germline variant in osteosarcoma, skin basal cell, skin sqamous cell. Cancer syndrome Rothmund-Thompson syndrome. Molecular genetics Rec. Tissue type M.	N, F, S	.	0.75	7.99	benign	0.007	deleterious	0.02	No Result	No Result	No Result	No Result	No Result	No Result	No Result	No Result	No Result	No Result	No Result	No Result	No Result	None
chr2:g.100065837T>C	REV1	ENST00000258428	ENST00000258428.3:c.311A>G	ENSP00000258428.3:p.Lys104Arg	K/R	SNP	missense_variant	MED	LUSC4	1	3.253e-05	None	606134	Rev1, S. cerevisiae, homolog of	P	606134:None	None	0	0	No Result	No Result	No Result	No Result	No Result	No Result	No Result	No Result	No Result	No Result	2.55	14.47	benign	0.311	tolerated	0.07	N;N	-1.48;-1.58	15.55	-0.6239	0.65146	T	0.314	0.697	T	6.06	-1.28;-1.28	0.79554	T;T	BRCT
chr17:g.1783909C>T	RPA1	ENST00000254719	ENST00000254719.5:c.1165C>T	ENSP00000254719.4:p.Arg389Trp	R/W	SNP	missense_variant	MED	LUAD2	1	0.001431	rs202068855	179835	Replication protein A1, 70kD	P	179835:None	None	0	0	No Result	No Result	No Result	No Result	No Result	No Result	No Result	No Result	No Result	No Result	4.58	24.8	probably_damaging	0.996	deleterious	0	D	-5.53	17.75	-0.6166	0.65446	T	0.2041	0.57257	T	5.83	2.17	0.19105	T	None
chr12:g.104379506A>ATTGAGAGC	TDG	ENST00000266775	ENST00000266775.9:c.1078_1078+1insTTGAGAGC	ENSP00000266775.9:p.Val363LeufsTer6	I/IESX	Insertion	frameshift_variant	HIGH	LUAD12	0	None	None	601423	Thymine-DNA glycosylase	P	601423:None	None	0	0	No Result	No Result	No Result	No Result	No Result	No Result	No Result	No Result	No Result	No Result	None	None	None	None	None	None	Not Applicable	Not Applicable	63.87	Not Applicable	Not Applicable	Not Applicable	Not Applicable	Not Applicable	Not Applicable	Not Applicable	Not Applicable	Not Applicable	Not Applicable	None
[truncated: 14 more columns]
