# Supplementary material for: Deep multi-region whole-genome sequencing reveals heterogeneity and gene-by-environment interactions in treatment-naive, metastatic lung cancer
Source: Oncogene. 2018 Oct 22;38(10):1661–75. doi: 10.1038/s41388-018-0536-1 (PMC6462862; doi:10.1038/s41388-018-0536-1)
Supplement: Supplementary file 6 — Supplementary Data File S5 [file 41388_2018_536_MOESM6_ESM.xlsx]

## Sheet: Patients and Somatic Variants
TCGA Patient	VCF ID	TCGA Germline Sample Name	TCGA Tumour Sample Name	Germline BAM ID	PASS Autosomal Variant Count	Smoking Signature Percentage	tobacco_smoking_history	number_pack_years_smoked	gender	histologic_diagnosis	history_neoadjuvant_treatment	history_other_malignancy	tobacco_smoking_year_started	tobacco_smoking_year_stopped	Smoking Variants	Variants/PY	Smoking Variants/PY
TCGA-O2-A52Q	4a290185-7d45-4b5a-a9b4-303629d45268	TCGA-O2-A52Q-10A-01D-A26K-08	TCGA-O2-A52Q-01A-11D-A26M-08	ee6d553e-f71b-4bd8-9983-fa0c4ea7cac1	2060	78.8743	2	1	FEMALE	Lung Squamous Cell Carcinoma- Not Otherwise Specified (NOS)	No	No	1985	NA	1624.81	2060	1624.81
TCGA-O2-A52V	3d4687a5-1398-4968-bf58-88861233adc8	TCGA-O2-A52V-10A-01D-A25L-08	TCGA-O2-A52V-01A-31D-A25L-08	067a2bf4-e18d-4519-8e43-869776e484da	520	57.1171	4	1	FEMALE	Lung Squamous Cell Carcinoma- Not Otherwise Specified (NOS)	No	No	1976	1996	297.009	520	297.009
TCGA-05-4433	94c8d917-2c12-4d57-ab94-54b12de20433	TCGA-05-4433-10A-01D-1855-08	TCGA-05-4433-01A-22D-1855-08	d522eecb-320b-4a5f-b530-a3ac93240e06	72	0	3	1	MALE	Lung Adenocarcinoma Mixed Subtype	No	No	1946	1948	0	72	0
TCGA-56-7579	5f2cfc1c-7e46-44c5-8a87-674de7f82067	TCGA-56-7579-10A-01D-2042-08	TCGA-56-7579-01A-11D-2042-08	401e2503-7f86-41e9-9f6b-bf129f8b9422	494	36.3338	4	2	MALE	Lung Squamous Cell Carcinoma- Not Otherwise Specified (NOS)	No	No	1986	2003	179.489	247	89.7445
TCGA-55-7574	0460dfc6-7273-4ee4-9be3-61e216af6743	TCGA-55-7574-10A-01D-2036-08	TCGA-55-7574-01A-11D-2036-08	9c714347-0ab3-4d7b-bdd8-339aba6be17c	417	21.894	4	2	FEMALE	Lung Adenocarcinoma- Not Otherwise Specified (NOS)	No	No	1971	2011	91.2978	208.5	45.6489
TCGA-77-7139	7c3a6d17-3e08-411e-98b1-f7e6965946b5	TCGA-77-7139-10A-01D-2042-08	TCGA-77-7139-01A-11D-2042-08	4f97b5fd-8580-4905-8908-ab11771fe23c	380	10.7565	4	2	MALE	Lung Squamous Cell Carcinoma- Not Otherwise Specified (NOS)	No	No	1968	1991	40.8746	190	20.4373
TCGA-78-7539	e02b3736-5dc9-4c71-852e-560a29ec5076	TCGA-78-7539-10A-01D-2063-08	TCGA-78-7539-01A-11D-2063-08	baae8bdd-c65d-4bc0-97f5-e3c402f96e02	926	30.3204	3	2.2	FEMALE	Lung Adenocarcinoma Mixed Subtype	No	No	1953	1981	280.767	420.909	127.621
TCGA-O2-A5IB	602faf8a-56aa-43f8-b3c4-597c9d649704	TCGA-O2-A5IB-10A-01D-A27N-08	TCGA-O2-A5IB-01A-11D-A27K-08	8d756d7f-b18d-4bf6-9b43-b07e80907a5f	540	59.5334	4	2.5	FEMALE	Lung Squamous Cell Carcinoma- Not Otherwise Specified (NOS)	No	No	1954	2004	321.48	216	128.592
TCGA-NJ-A4YI	49f2f9eb-89a9-471b-8175-900d2abe1c85	TCGA-NJ-A4YI-10A-01D-A25L-08	TCGA-NJ-A4YI-01A-11D-A25L-08	fb3e49fd-e3c1-4876-b1cf-c0bbabd5bafc	1091	65.3496	3	3	FEMALE	Lung Papillary Adenocarcinoma	No	No	1936	1976	712.965	363.667	237.655
TCGA-O2-A52S	de9c1329-f972-4997-b6e3-28ec9f09597c	TCGA-O2-A52S-10A-01D-A25L-08	TCGA-O2-A52S-01A-11D-A25L-08	013e37c1-d513-44d9-ad10-52b41d60096c	951	32.2208	4	3	FEMALE	Lung Squamous Cell Carcinoma- Not Otherwise Specified (NOS)	No	No	1976	2006	306.42	317	102.14
TCGA-97-A4M1	4b039e32-7a9e-47bc-b006-3b5686345ab4	TCGA-97-A4M1-10A-01D-A24P-08	TCGA-97-A4M1-01A-11D-A24P-08	a38f3239-9fc4-43a6-945f-c8034754af1e	93	0	3	3	FEMALE	Lung Adenocarcinoma Mixed Subtype	No	No	1972	1975	0	31	0
TCGA-O2-A52N	f8aae7c4-9f0f-429a-8d5a-32ba857e909e	TCGA-O2-A52N-10A-01D-A26K-08	TCGA-O2-A52N-01A-11D-A26M-08	6ef9486a-d78b-4bf0-9487-d790f3bd462f	1144	54.4985	4	4.125	MALE	Lung Squamous Cell Carcinoma- Not Otherwise Specified (NOS)	No	No	1942	1997	623.463	277.333	151.143
TCGA-NJ-A55R	1106c47e-396d-4000-9c6a-5c658a07e776	TCGA-NJ-A55R-10A-01D-A25L-08	TCGA-NJ-A55R-01A-11D-A25L-08	a944853a-abdb-42f8-9d1b-52bab581c70c	636	79.8818	3	5	MALE	Lung Adenocarcinoma- Not Otherwise Specified (NOS)	No	No	NA	1986	508.048	127.2	101.61
TCGA-55-7283	ce2c437c-320d-4cec-bc32-cb73e5cd653f	TCGA-55-7283-10A-01D-2036-08	TCGA-55-7283-01A-11D-2036-08	b545e4f1-fd1f-4cfc-bf67-47f538dae4c2	406	33.7842	3	5	FEMALE	Lung Bronchioloalveolar Carcinoma Nonmucinous	No	No	1950	1961	137.164	81.2	27.4328
TCGA-75-7031	51fd57a7-4951-4705-9969-5b4ba1edfbcd	TCGA-75-7031-10A-01D-1946-08	TCGA-75-7031-01A-11D-1945-08	1a2add56-8454-493e-a30a-9e07a50f70c3	402	32.0034	3	5	FEMALE	Lung Adenocarcinoma- Not Otherwise Specified (NOS)	No	No	1965	1975	128.654	80.4	25.7307
TCGA-49-4490	dce74fa9-a533-404f-aa9c-a0828c04bc65	TCGA-49-4490-11A-01D-1855-08	TCGA-49-4490-01A-21D-1855-08	10681243-c96d-4473-9f37-96c67cc2c151	87	0	3	5	FEMALE	Lung Adenocarcinoma- Not Otherwise Specified (NOS)	No	No	NA	NA	0	17.4	0
TCGA-44-5645	eca771d2-8940-4d1c-9f77-1345d3e2872a	TCGA-44-5645-10A-01D-1625-08	TCGA-44-5645-01A-01D-1625-08	f1a36b06-9298-48f5-a60b-d69d0ab0a38b	63	0	3	5	FEMALE	Lung Adenocarcinoma- Not Otherwise Specified (NOS)	No	No	1963	1973	0	12.6	0
TCGA-78-7146	045ae016-8e4a-46cd-8463-da17a1e17e16	TCGA-78-7146-10A-01D-2036-08	TCGA-78-7146-01A-11D-2036-08	1e406271-3a4b-4638-8eb3-db219d4cb9d0	725	48.5562	4	6	FEMALE	Lung Adenocarcinoma Mixed Subtype	No	No	1988	1998	352.033	120.833	58.6721
TCGA-63-A5MS	d91371d2-2966-4ee8-a178-420ecd7a762a	TCGA-63-A5MS-10A-01D-A26K-08	TCGA-63-A5MS-01A-11D-A26M-08	01641738-ac32-43e0-b754-9e5aaefb5fb0	717	29.3049	3	6	MALE	Lung Squamous Cell Carcinoma- Not Otherwise Specified (NOS)	No	No	NA	NA	210.116	119.5	35.0193
TCGA-97-A4M5	c8c8f93a-f881-41be-87f3-df1b602adef4	TCGA-97-A4M5-10A-01D-A24P-08	TCGA-97-A4M5-01A-11D-A24P-08	e79f7e48-5d0c-483c-a4ec-91cc3b14f17a	364	0	3	6	MALE	Lung Adenocarcinoma Mixed Subtype	No	No	1952	1982	0	60.6667	0
TCGA-58-8393	cf7353e6-98e5-4f07-9f89-8f742c68d452	TCGA-58-8393-10A-01D-2323-08	TCGA-58-8393-01A-11D-2323-08	5ccb0fac-a209-4969-a677-8f68ea6d96f3	467	0	2	7	FEMALE	Lung Squamous Cell Carcinoma- Not Otherwise Specified (NOS)	No	No	NA	NA	0	66.7143	0
TCGA-60-2719	259c4096-d490-4c83-b258-957269143b61	TCGA-60-2719-11A-01D-1522-08	TCGA-60-2719-01A-01D-1522-08	02d94825-2e76-4650-a6a9-c7399e13998e	442	38.584	3	7	FEMALE	Lung Squamous Cell Carcinoma- Not Otherwise Specified (NOS)	No	No	1950	1978	170.541	63.1429	24.363
TCGA-69-7763	4c116ba8-d261-4c4f-bea0-aa7c75a83483	TCGA-69-7763-10A-01D-2167-08	TCGA-69-7763-01A-11D-2167-08	4ca9a7e2-3ea5-45da-9900-0372be035535	128	41.2924	4	7.5	MALE	Lung Adenocarcinoma Mixed Subtype	No	No	1959	2004	52.8543	17.0667	7.04723
TCGA-69-8253	6847850b-9ee8-4c29-b58d-114eafb398b3	TCGA-69-8253-10A-01D-2284-08	TCGA-69-8253-01A-11D-2284-08	d1347b9e-c0ac-4cef-91a8-66b9bc7520e4	310	58.7813	4	7.8	FEMALE	Lung Adenocarcinoma Mixed Subtype	No	No	1972	2011	182.222	39.7436	23.3618
TCGA-39-5030	3dd0744e-50ce-44c0-951d-416a4a7004b1	TCGA-39-5030-11A-01D-1441-08	TCGA-39-5030-01A-01D-1441-08	d928586d-5cc3-46c9-899b-536ba5e862d7	365	4.07471	3	8	FEMALE	Lung Squamous Cell Carcinoma- Not Otherwise Specified (NOS)	No	No	1960	1971	14.8727	45.625	1.85909
TCGA-86-7954	19758860-23dd-46e2-bb14-b5f0ee495596	TCGA-86-7954-10A-01D-2184-08	TCGA-86-7954-01A-11D-2184-08	ce09bb0e-9137-4048-8d7c-bda2b3e2af48	349	26.6822	3	8	FEMALE	Lung Bronchioloalveolar Carcinoma Nonmucinous	No	No	1963	1971	93.121	43.625	11.6401
TCGA-86-8054	8d9bdcfc-fc37-4d97-a10d-f12f637a552d	TCGA-86-8054-10A-01D-2238-08	TCGA-86-8054-01A-11D-2238-08	a793d0ae-8d98-4d03-bdc7-e03668c31e87	410	75.053	2	9	MALE	Lung Acinar Adenocarcinoma	No	No	1994	NA	307.717	45.5556	34.1908
TCGA-38-4632	b9cd3c8c-6e04-4100-a654-afd6345a5bad	TCGA-38-4632-11A-01D-1753-08	TCGA-38-4632-01A-01D-1753-08	ff7cc9f6-577c-4692-a450-cfcb6a6d6d97	1010	68.4554	4	10	MALE	Lung Adenocarcinoma- Not Otherwise Specified (NOS)	No	No	NA	1991	691.399	101	69.1399
TCGA-73-4666	c914fc8e-2189-4983-a328-555c8806eabf	TCGA-73-4666-11A-01D-1265-08	TCGA-73-4666-01A-01D-1265-08	8aa81fc5-75d6-48e2-bbf7-1f67da68002a	775	66.3954	4	10	FEMALE	Lung Adenocarcinoma- Not Otherwise Specified (NOS)	No	No	1982	2002	514.564	77.5	51.4564
TCGA-73-4662	e9266c3e-0869-4124-a6a3-36bcede82667	TCGA-73-4662-11A-01D-1265-08	TCGA-73-4662-01A-01D-1265-08	d2bc9c7f-2d3f-46d3-a6db-cfa74b333a2d	370	37.1931	3	10	FEMALE	Lung Adenocarcinoma- Not Otherwise Specified (NOS)	No	No	1955	1972	137.614	37	13.7614
TCGA-66-2792	6d11def9-f7e4-44c6-988f-b63bae06094d	TCGA-66-2792-11A-01D-0983-08	TCGA-66-2792-01A-01D-0983-08	c6a08d02-b30c-4fd7-84af-d26926719385	363	4.46188	4	10	MALE	Lung Squamous Cell Carcinoma- Not Otherwise Specified (NOS)	No	No	1968	2008	16.1966	36.3	1.61966
TCGA-58-A46K	57b7f9b5-b60b-446c-a8e5-d6a4b02e4894	TCGA-58-A46K-10A-01D-A24F-08	TCGA-58-A46K-01A-11D-A24D-08	58814a8c-1851-42bf-886d-7ea8405b4604	282	2.83626	4	10	MALE	Lung Basaloid Squamous Cell Carcinoma	No	No	NA	2005	7.99825	28.2	0.799825
TCGA-78-8655	5a71b4f6-6077-48da-ad32-4b1a171eaaf5	TCGA-78-8655-10A-01D-2393-08	TCGA-78-8655-01A-11D-2393-08	e4fe23b4-05ea-4fda-8c05-2e284338aa84	238	51.2512	4	10	FEMALE	Lung Adenocarcinoma Mixed Subtype	No	No	1981	2001	121.978	23.8	12.1978
TCGA-75-6207	a5bac7aa-ed4f-43a1-9d2f-ffbee8c84b5e	TCGA-75-6207-10A-01D-1753-08	TCGA-75-6207-01A-11D-1753-08	69221c0f-6e14-4656-8d48-b2c92d1ee1fc	121	0	3	10	MALE	Lung Adenocarcinoma- Not Otherwise Specified (NOS)	No	No	NA	1972	0	12.1	0
TCGA-77-A5GH	4f7ee800-72b2-4545-a261-1359d2cb1bf0	TCGA-77-A5GH-10A-01D-A27N-08	TCGA-77-A5GH-01A-11D-A27K-08	c5e735e8-a245-4ce5-bbfd-187c67cff279	580	30.5896	3	11	MALE	Lung Squamous Cell Carcinoma- Not Otherwise Specified (NOS)	No	No	1949	1990	177.42	52.7273	16.1291
TCGA-93-7347	e4f69eb5-daf8-49d6-aaf6-d0ba44aede21	TCGA-93-7347-10A-01D-2184-08	TCGA-93-7347-01A-11D-2184-08	89c5d505-8926-40d0-9229-d46c1a241ffe	203	54.2003	3	11	FEMALE	Lung Adenocarcinoma Mixed Subtype	No	No	1952	1967	110.027	18.4545	10.0024
TCGA-73-4659	b81a9915-20ee-440d-8d3d-f76741f3da57	TCGA-73-4659-11A-01D-1265-08	TCGA-73-4659-01A-01D-1265-08	85377395-8b7e-4379-ba64-ccabc7a4557a	440	66.5202	3	12	MALE	Lung Adenocarcinoma- Not Otherwise Specified (NOS)	No	No	1974	1986	292.689	36.6667	24.3907
TCGA-91-6830	b0a08ba4-a68b-4a00-9b45-c207d0024565	TCGA-91-6830-11A-01D-1945-08	TCGA-91-6830-01A-11D-1945-08	ba519db5-b312-45cb-9b15-631129eeb988	388	3.01844	4	12	FEMALE	Lung Adenocarcinoma- Not Otherwise Specified (NOS)	No	No	1990	2002	11.7115	32.3333	0.975962
TCGA-66-2777	ef011285-8939-456a-801a-5225fc2e823f	TCGA-66-2777-11A-01D-1267-08	TCGA-66-2777-01A-01D-1267-08	6247cb9c-06b3-4308-a6a0-7b110d94210d	378	28.5785	4	12	MALE	Lung Squamous Cell Carcinoma- Not Otherwise Specified (NOS)	No	No	1972	2007	108.027	31.5	9.00222
TCGA-78-7162	cbd4effc-dace-4117-9091-07fe4696df7a	TCGA-78-7162-11A-01D-2063-08	TCGA-78-7162-01A-21D-2063-08	994dcac1-18ca-48b7-861f-95c4817b4c66	152	23.9474	2	12	MALE	Lung Adenocarcinoma Mixed Subtype	No	No	1940	NA	36.4001	12.6667	3.03334
TCGA-L9-A8F4	f1fb6240-1621-4471-858f-a3839c89ba1d	TCGA-L9-A8F4-10A-01D-A39A-08	TCGA-L9-A8F4-01A-11D-A397-08	e2c52f2a-cbae-4238-88a3-c05083ea4818	1456	67.9443	2	14	FEMALE	Lung Adenocarcinoma- Not Otherwise Specified (NOS)	No	No	1973	NA	989.269	104	70.662
TCGA-92-8065	eb20203c-35ba-43de-b7e2-7e7e9fb65c59	TCGA-92-8065-10A-01D-2244-08	TCGA-92-8065-01A-11D-2244-08	729d47ba-903e-44ba-89e9-d21c01253e8e	485	1.16925	3	14	FEMALE	Lung Squamous Cell Carcinoma- Not Otherwise Specified (NOS)	No	No	1968	1995	5.67087	34.6429	0.405062
TCGA-78-7158	6e5d746b-7d6d-4824-b65a-c79e9b6c67a5	TCGA-78-7158-10A-01D-2036-08	TCGA-78-7158-01A-11D-2036-08	c60897bc-992d-4f29-83ec-39f77e862776	446	56.3967	4	14	FEMALE	Lung Adenocarcinoma Mixed Subtype	No	No	1963	2005	251.529	31.8571	17.9664
TCGA-21-5784	60b804c0-cda9-48f1-97ad-aba9157c7307	TCGA-21-5784-10A-01D-1632-08	TCGA-21-5784-01A-01D-1632-08	1987313c-2050-489b-8289-2a309eaf5f16	347	36.5051	3	14	FEMALE	Lung Squamous Cell Carcinoma- Not Otherwise Specified (NOS)	No	No	NA	1978	126.673	24.7857	9.04805
TCGA-49-AARE	50e0ce9c-b2a9-42f0-9e7c-8eb0b5ba151d	TCGA-49-AARE-11A-11D-A413-08	TCGA-49-AARE-01A-11D-A410-08	8e175cce-870a-425d-8052-80058483cc6e	2359	79.529	4	15	FEMALE	Lung Adenocarcinoma- Not Otherwise Specified (NOS)	No	No	1980	1995	1876.09	157.267	125.073
TCGA-05-4390	1a43c514-a56b-45c6-bac5-8507ca6ad27c	TCGA-05-4390-10A-01D-1753-08	TCGA-05-4390-01A-02D-1753-08	e154c0a9-2d7d-472d-bd9c-67dfdef33c91	1031	85.7733	4	15	FEMALE	Lung Adenocarcinoma Mixed Subtype	No	No	1966	1996	884.322	68.7333	58.9548
TCGA-92-7340	f982dd38-9894-47b7-ad10-ddd954614ba9	TCGA-92-7340-10A-01D-2042-08	TCGA-92-7340-01A-21D-2042-08	750ac79c-da67-426b-a089-1599f72ba62a	917	39.606	4	15	FEMALE	Lung Squamous Cell Carcinoma- Not Otherwise Specified (NOS)	No	No	1985	2000	363.187	61.1333	24.2125
TCGA-85-A5B5	8d029497-d3be-482a-8dad-3d10bbb4282a	TCGA-85-A5B5-10A-01D-A26K-08	TCGA-85-A5B5-01A-21D-A26M-08	14035a85-bcbe-4196-a2b7-7b1366c3e8ec	897	60.6257	4	15	MALE	Lung Squamous Cell Carcinoma- Not Otherwise Specified (NOS)	No	No	1982	2011	543.812	59.8	36.2541
TCGA-44-6778	a1747308-2fcf-4dd9-a970-07d0fb533ef1	TCGA-44-6778-10A-01D-1855-08	TCGA-44-6778-01A-11D-1855-08	e32cc16c-f69e-4d73-9aef-846007228da0	820	67.2966	4	15	MALE	Lung Adenocarcinoma- Not Otherwise Specified (NOS)	No	No	1974	2004	551.832	54.6667	36.7888
TCGA-63-A5MU	3b160723-90c2-4c60-9bb1-e24bfde5e142	TCGA-63-A5MU-10A-01D-A26K-08	TCGA-63-A5MU-01A-11D-A26M-08	efcd5a51-32d5-4b29-a535-0b96cf2f621a	512	34.0738	4	15	MALE	Lung Squamous Cell Carcinoma- Not Otherwise Specified (NOS)	No	No	1981	2011	174.458	34.1333	11.6305
TCGA-55-7910	4169b610-0f07-4761-84a5-83ce01efc896	TCGA-55-7910-11A-01D-2167-08	TCGA-55-7910-01A-11D-2167-08	6c782407-5916-4ca0-baf4-0368576cccfc	481	65.7671	4	15	FEMALE	Lung Adenocarcinoma- Not Otherwise Specified (NOS)	No	No	1996	2011	316.34	32.0667	21.0893
TCGA-43-3394	aa20cc49-1454-4838-a7ed-9c19d0657f78	TCGA-43-3394-10A-01D-0983-08	TCGA-43-3394-01A-01D-0983-08	07218202-2cd3-4db1-93e7-071879e36f27	401	37.7875	2	15	MALE	Lung Squamous Cell Carcinoma- Not Otherwise Specified (NOS)	No	No	1979	NA	151.528	26.7333	10.1019
TCGA-85-8072	ba617d23-085a-41c6-bd06-7486b92338f6	TCGA-85-8072-10A-01D-2244-08	TCGA-85-8072-01A-31D-2244-08	5fe0b1aa-02f8-4abf-a8f4-570e5e450c06	295	38.7199	2	15	MALE	Lung Squamous Cell Carcinoma- Not Otherwise Specified (NOS)	No	No	1991	NA	114.224	19.6667	7.61492
TCGA-85-A50M	ac896c69-0f4e-4e24-ac99-2373591a7c71	TCGA-85-A50M-10A-01D-A25L-08	TCGA-85-A50M-01A-21D-A25L-08	e39ea48e-b858-4138-8d36-2677ea653a18	205	45.5907	4	15	MALE	Lung Squamous Cell Carcinoma- Not Otherwise Specified (NOS)	No	No	1997	2012	93.461	13.6667	6.23073
TCGA-44-6779	7aa21ca4-39f5-41ad-9f2c-7c3ff46a436c	TCGA-44-6779-11A-01D-1855-08	TCGA-44-6779-01A-11D-1855-08	c9d7bb5f-32c1-4554-bdca-6d7bb888b53d	178	61.6113	4	15	FEMALE	Lung Adenocarcinoma- Not Otherwise Specified (NOS)	No	No	1978	2008	109.668	11.8667	7.3112
TCGA-50-5939	c80834e0-0a28-4731-b7e0-49510b761223	TCGA-50-5939-11A-01D-1625-08	TCGA-50-5939-01A-11D-1625-08	c3c6441b-3e44-4933-939a-5ff2148d9c2a	170	0	3	15	MALE	Lung Adenocarcinoma Mixed Subtype	No	No	NA	1968	0	11.3333	0
TCGA-MP-A5C7	9d7cf25d-5214-4a0d-9837-e74d2fa4a369	TCGA-MP-A5C7-10A-01D-A25L-08	TCGA-MP-A5C7-01A-11D-A25L-08	28599dc6-a358-4a12-a66e-0850ddc98f3a	162	8.33226	3	15	FEMALE	Lung Adenocarcinoma- Not Otherwise Specified (NOS)	No	No	1953	1968	13.4983	10.8	0.899884
TCGA-MP-A4SW	e74dbd6e-2b1b-4219-b835-d2f0777763df	TCGA-MP-A4SW-10A-01D-A24P-08	TCGA-MP-A4SW-01A-21D-A24P-08	787388c3-0881-4001-8a62-b90615a59bbd	124	4.52244	3	15	MALE	Lung Adenocarcinoma- Not Otherwise Specified (NOS)	No	No	1967	1982	5.60783	8.26667	0.373855
TCGA-66-2759	22cf3efd-c94a-423a-8065-17feaeed9cba	TCGA-66-2759-11A-01D-1522-08	TCGA-66-2759-01A-01D-1522-08	92199d36-b31e-4eaf-85f3-09342fa29c4f	915	45.8442	3	16	MALE	Lung Squamous Cell Carcinoma- Not Otherwise Specified (NOS)	No	No	1959	1990	419.474	57.1875	26.2171
TCGA-44-3917	e97e3aa2-6521-47b0-8c32-1998192bf1ca	TCGA-44-3917-10A-01D-A271-08	TCGA-44-3917-01B-02D-A271-08	fe1df964-b093-466f-9037-0f35a3a8cef5	462	64.2616	2	16	FEMALE	Lung Adenocarcinoma- Not Otherwise Specified (NOS)	No	No	1993	NA	296.888	28.875	18.5555
TCGA-44-3917	4abd5442-c3a5-49d3-891a-c5531896cf09	TCGA-44-3917-10A-01D-A271-08	TCGA-44-3917-01A-01D-A271-08	fe1df964-b093-466f-9037-0f35a3a8cef5	460	60.8257	2	16	FEMALE	Lung Adenocarcinoma- Not Otherwise Specified (NOS)	No	No	1993	NA	279.798	28.75	17.4874
TCGA-44-5644	efbdc97a-59ee-4b4b-b050-a797facbb923	TCGA-44-5644-10A-01D-2036-08	TCGA-44-5644-01A-21D-2036-08	1801e7b1-0041-4628-969e-caead5ac91fe	1897	71.4373	2	17.5	FEMALE	Lung Adenocarcinoma- Not Otherwise Specified (NOS)	No	No	1975	NA	1355.16	108.4	77.438
TCGA-49-4486	69fd36b4-0162-4db0-8bc1-693cf12c6745	TCGA-49-4486-11A-01D-1265-08	TCGA-49-4486-01A-01D-1265-08	d8411dec-3397-4fca-9c0b-a4965a99827b	293	4.42501	3	17.5	MALE	Lung Adenocarcinoma- Not Otherwise Specified (NOS)	No	No	1932	1967	12.9653	16.7429	0.740873
TCGA-55-8512	6538bedc-f249-438d-a62f-c7999e1de832	TCGA-55-8512-10A-01D-2393-08	TCGA-55-8512-01A-11D-2393-08	063de83c-007e-4673-9095-666ef6c10b53	214	16.1332	2	19	MALE	Lung Bronchioloalveolar Carcinoma Nonmucinous	No	No	1989	NA	34.5252	11.2632	1.81711
TCGA-33-4566	dd457e7f-c1b5-477f-9304-7dfe3ff71d5a	TCGA-33-4566-11A-01D-1441-08	TCGA-33-4566-01A-01D-1441-08	7f02de87-762e-42c6-b3c0-931d19d8dcab	2919	90.9589	2	20	MALE	Lung Squamous Cell Carcinoma- Not Otherwise Specified (NOS)	No	No	NA	NA	2655.09	145.95	132.755
TCGA-86-8358	8491e4e7-7b3e-4372-95d0-eafb3f78d238	TCGA-86-8358-10A-01D-2323-08	TCGA-86-8358-01A-11D-2323-08	0ed778c1-9bf6-4e5f-91fa-b560fc250cf2	2765	88.1657	2	20	MALE	Lung Adenocarcinoma- Not Otherwise Specified (NOS)	No	No	1992	NA	2437.78	138.25	121.889
TCGA-44-3918	7277eaea-654c-4b0b-9523-cde71554cb71	TCGA-44-3918-10A-01D-A271-08	TCGA-44-3918-01A-01D-1105-08	1a106c76-4ef6-431f-a6d3-d5dce8add39d	1848	85.5625	3	20	FEMALE	Lung Adenocarcinoma- Not Otherwise Specified (NOS)	No	No	1974	1994	1581.19	92.4	79.0597
TCGA-64-1678	672384ad-1fe5-4505-b3a7-6677c304f3d6	TCGA-64-1678-10A-01W-0928-08	TCGA-64-1678-01A-01W-0928-08	40d7f3f7-0f09-409b-ad8f-7eba039f7b59	1020	82.3304	3	20	FEMALE	Lung Adenocarcinoma- Not Otherwise Specified (NOS)	No	No	1970	1990	839.77	51	41.9885
TCGA-43-2576	ce5ee366-bf77-440b-8a23-84f1f41d206a	TCGA-43-2576-11A-01D-1522-08	TCGA-43-2576-01A-01D-1522-08	2cc7f6fd-74a1-452c-a67c-56ca0036d278	972	76.9123	4	20	FEMALE	Lung Squamous Cell Carcinoma- Not Otherwise Specified (NOS)	No	No	1969	2004	747.588	48.6	37.3794
TCGA-44-7669	353035d1-0559-46ba-8e4d-634ade8a88dd	TCGA-44-7669-10A-01D-2063-08	TCGA-44-7669-01A-21D-2063-08	e015bd43-ba91-4b86-8925-bbaa9cb6dc8f	955	62.9488	2	20	MALE	Lung Adenocarcinoma- Not Otherwise Specified (NOS)	No	No	1970	NA	601.162	47.75	30.0581
TCGA-52-7810	cfb4a167-91fe-464e-8426-69ef53de8342	TCGA-52-7810-10A-01D-2122-08	TCGA-52-7810-01A-11D-2122-08	1e188d39-2aa2-4933-af61-73eb8e8914f2	851	24.4765	3	20	FEMALE	Lung Squamous Cell Carcinoma- Not Otherwise Specified (NOS)	No	No	1970	1990	208.295	42.55	10.4148
TCGA-55-7281	bd654dce-02a5-45e3-8f38-cbb380e10d4e	TCGA-55-7281-10A-01D-2036-08	TCGA-55-7281-01A-11D-2036-08	c2336c69-9e04-4727-88bf-b9c0c49313e2	707	69.59	4	20	FEMALE	Lung Adenocarcinoma- Not Otherwise Specified (NOS)	No	No	NA	NA	492.002	35.35	24.6001
TCGA-85-8276	a9f85fdd-f056-4c58-9d6f-d9c40987e886	TCGA-85-8276-10A-01D-2293-08	TCGA-85-8276-01A-11D-2293-08	854a3545-ad79-4419-9a31-80eb054cf935	620	30.1985	2	20	MALE	Lung Squamous Cell Carcinoma- Not Otherwise Specified (NOS)	No	No	1971	NA	187.231	31	9.36153
TCGA-55-8514	64323391-2cf6-4eac-b01b-0dfc2b79aae4	TCGA-55-8514-10A-01D-2393-08	TCGA-55-8514-01A-11D-2393-08	9d80b0b2-2082-4d9e-961e-445033f321f8	594	63.305	4	20	FEMALE	Lung Adenocarcinoma- Not Otherwise Specified (NOS)	No	No	1971	2011	376.032	29.7	18.8016
TCGA-35-4123	989c4e73-43a9-4c8a-a803-b9ac9fc454d6	TCGA-35-4123-10A-01D-1105-08	TCGA-35-4123-01A-01D-1105-08	d15c6630-f884-431d-8d20-20bd48443cdc	573	80.308	4	20	MALE	Lung Adenocarcinoma- Not Otherwise Specified (NOS)	No	No	1990	2010	460.165	28.65	23.0083
TCGA-44-6774	d5abb28a-9067-4ba4-b117-83b643625f07	TCGA-44-6774-10A-01D-1855-08	TCGA-44-6774-01A-21D-1855-08	de2a76b8-e654-412d-b89d-f5908d8ae8be	510	74.9237	2	20	FEMALE	Lung Adenocarcinoma- Not Otherwise Specified (NOS)	No	No	1971	NA	382.111	25.5	19.1055
TCGA-66-2755	019883fd-d9ed-46d9-900c-0192c506bb5b	TCGA-66-2755-11A-01D-1522-08	TCGA-66-2755-01A-01D-1522-08	e2c6f1bc-4217-4af4-8ff0-a62264bf8685	468	54.9921	3	20	MALE	Lung Squamous Cell Carcinoma- Not Otherwise Specified (NOS)	No	No	1970	1990	257.363	23.4	12.8682
TCGA-60-2708	0769468e-70ac-40da-84ae-e7351eef0152	TCGA-60-2708-11A-01D-1522-08	TCGA-60-2708-01A-01D-1522-08	ba784b99-743d-4240-adc4-885f78e0e90d	403	23.894	4	20	FEMALE	Lung Squamous Cell Carcinoma- Not Otherwise Specified (NOS)	No	No	1963	2003	96.2926	20.15	4.81463
TCGA-49-6744	04f3d728-de11-497b-af99-71d7804851fd	TCGA-49-6744-11A-01D-1855-08	TCGA-49-6744-01A-11D-1855-08	ec02e42a-6d96-4b4b-828c-7d2fecf2b8fe	371	73.4593	4	20	FEMALE	Lung Adenocarcinoma Mixed Subtype	No	No	NA	NA	272.534	18.55	13.6267
TCGA-44-7672	f2a05ff9-2c4b-4d20-8f3f-1ebff159f60f	TCGA-44-7672-10A-01D-2063-08	TCGA-44-7672-01A-11D-2063-08	0c74432c-7a46-464c-ba39-dcb8f3441c3c	351	72.1567	2	20	FEMALE	Lung Adenocarcinoma- Not Otherwise Specified (NOS)	No	No	1980	NA	253.27	17.55	12.6635
TCGA-55-8299	762b81af-2e0d-45bb-9eb1-9ff3a283f18f	TCGA-55-8299-10B-01D-2323-08	TCGA-55-8299-01A-11D-2284-08	ae654b06-847f-47b1-adac-997c8a7f39ec	332	61.0831	4	20	FEMALE	Lung Adenocarcinoma- Not Otherwise Specified (NOS)	No	No	1971	2012	202.796	16.6	10.1398
TCGA-78-7537	8dd7ac3c-3a90-4738-b70f-56fa4f48d725	TCGA-78-7537-10A-01D-2063-08	TCGA-78-7537-01A-11D-2063-08	55137adc-c2ec-4927-b21e-ec1469f318c8	299	53.7065	3	20	MALE	Lung Adenocarcinoma Mixed Subtype	No	No	1944	1984	160.582	14.95	8.02912
TCGA-95-A4VP	c5d909aa-5a83-4855-81fb-562effae8171	TCGA-95-A4VP-10A-01D-A25L-08	TCGA-95-A4VP-01A-21D-A25L-08	bc1eb7a2-a455-448c-ab92-c6d2b0822be7	292	34.29	4	20	FEMALE	Lung Acinar Adenocarcinoma	No	No	1972	2012	100.127	14.6	5.00634
TCGA-75-5122	beef9835-291b-40c6-a618-d8e11b6cb3c3	TCGA-75-5122-10A-01D-1753-08	TCGA-75-5122-01A-01D-1753-08	2c4be4e2-1fdc-4144-a116-aa4a45689d26	250	27.3732	3	20	MALE	Lung Adenocarcinoma- Not Otherwise Specified (NOS)	No	No	NA	1985	68.433	12.5	3.42165
TCGA-44-5643	5f92ce00-edb1-4cb0-9c9a-5d1708227032	TCGA-44-5643-10A-01D-1625-08	TCGA-44-5643-01A-01D-1625-08	c80ef87b-621b-49e3-8616-ac355bfc6da8	249	7.25383	2	20	MALE	Lung Adenocarcinoma- Not Otherwise Specified (NOS)	No	No	NA	NA	18.062	12.45	0.903101
TCGA-MP-A4TH	bf56f2c3-fad3-40e3-8e7f-3690814f928a	TCGA-MP-A4TH-10A-01D-A25L-08	TCGA-MP-A4TH-01A-31D-A25L-08	b0894a98-56a3-480b-a3af-4a248688812c	240	31.5802	3	20	FEMALE	Lung Adenocarcinoma- Not Otherwise Specified (NOS)	No	No	1962	1982	75.7925	12	3.78962
TCGA-78-7153	4e074c8f-d63c-418f-890a-af9e482ef6cd	TCGA-78-7153-10A-01D-2036-08	TCGA-78-7153-01A-11D-2036-08	e98e162b-ebad-45d9-89e4-10c5bb19d05b	209	8.12893	4	20	FEMALE	Lung Adenocarcinoma Mixed Subtype	No	No	1948	1988	16.9895	10.45	0.849473
TCGA-75-6206	e80774b9-7766-44e1-8a08-abe7d9c82fbb	TCGA-75-6206-10A-01D-1753-08	TCGA-75-6206-01A-11D-1753-08	338f5c02-e085-4b37-b02e-082ea12f3659	193	44.9061	3	20	MALE	Lung Adenocarcinoma- Not Otherwise Specified (NOS)	No	No	NA	1962	86.6689	9.65	4.33344
TCGA-62-8398	0ca4e2e8-0ff6-44ce-991f-5903721d5d5c	TCGA-62-8398-10A-01D-2323-08	TCGA-62-8398-01A-11D-2323-08	efe4f131-d641-4262-90e5-c323c906cddb	179	36.2921	4	20	MALE	Lung Adenocarcinoma Mixed Subtype	No	No	1970	1999	64.9628	8.95	3.24814
TCGA-22-4607	ca552d64-5b6e-47ef-9658-d2f23628fb25	TCGA-22-4607-11A-01D-1267-08	TCGA-22-4607-01A-01D-1267-08	7ddd3999-95e7-49d3-9c2e-a2338578dc6d	109	0	3	20	MALE	Lung Squamous Cell Carcinoma- Not Otherwise Specified (NOS)	No	No	1948	1968	0	5.45	0
TCGA-97-7553	78eeb084-773d-43cb-96cb-35456b3221f4	TCGA-97-7553-10A-01D-2036-08	TCGA-97-7553-01A-21D-2036-08	6e7d3ca1-e818-4cd9-a1b0-c72963823263	87	22.2754	2	20	FEMALE	Lung Bronchioloalveolar Carcinoma Nonmucinous	No	No	1967	NA	19.3796	4.35	0.96898
TCGA-05-4426	bc53bb96-a592-4a47-ba08-770717d8af44	TCGA-05-4426-10A-01D-1265-08	TCGA-05-4426-01A-01D-1265-08	567bc567-3392-4dae-b971-b2f1146546a7	87	14.1983	3	20	MALE	Lung Adenocarcinoma Mixed Subtype	No	No	NA	NA	12.3525	4.35	0.617626
TCGA-77-7138	7c21704d-437e-460c-bc8a-d0125a818347	TCGA-77-7138-10A-01D-2042-08	TCGA-77-7138-01A-41D-2042-08	5a2dd847-8d59-4377-9c76-bfdd93601263	86	2.18944	3	20	MALE	Lung Squamous Cell Carcinoma- Not Otherwise Specified (NOS)	No	No	1959	1979	1.88292	4.3	0.0941459
TCGA-34-8456	e8b2ca21-380c-46db-8e10-05ad03176569	TCGA-34-8456-10A-01D-2323-08	TCGA-34-8456-01A-21D-2323-08	c81d4687-428e-438a-a29e-a070d078aaf2	66	5.46826	5	20	FEMALE	Lung Squamous Cell Carcinoma- Not Otherwise Specified (NOS)	No	No	NA	NA	3.60905	3.3	0.180452
TCGA-43-A56U	c285dfbc-e391-4d4c-b82b-3e7c68688317	TCGA-43-A56U-10A-01D-A26K-08	TCGA-43-A56U-01A-11D-A26M-08	9284de11-5918-4848-bea3-86c785ce6fa2	482	34.001	4	20.5	FEMALE	Lung Squamous Cell Carcinoma- Not Otherwise Specified (NOS)	No	No	1971	2012	163.885	23.5122	7.99438
TCGA-78-7159	689a908a-91c7-4802-a91a-b7c9c6e018da	TCGA-78-7159-10A-01D-2036-08	TCGA-78-7159-01A-11D-2036-08	680cd930-03be-4cb9-8fcb-dac7266deec4	547	56.8454	4	21	FEMALE	Lung Adenocarcinoma Mixed Subtype	No	No	1965	2007	310.944	26.0476	14.8069
TCGA-63-7021	d8e4fdbb-315b-40a7-bc6c-dbbf5da3080f	TCGA-63-7021-10A-01D-1945-08	TCGA-63-7021-01A-11D-1945-08	008763ce-6841-45a7-837e-c708326dddb0	454	8.77183	4	21	MALE	Lung Squamous Cell Carcinoma- Not Otherwise Specified (NOS)	No	No	1955	2007	39.8241	21.619	1.89639
TCGA-77-8133	3d0ac37e-b16e-40d7-9fac-0cd54140aab7	TCGA-77-8133-10A-01D-2244-08	TCGA-77-8133-01A-12D-2244-08	830fb7fa-5a09-4c9c-a896-4ee77b25008e	689	55.9249	2	22	MALE	Lung Squamous Cell Carcinoma- Not Otherwise Specified (NOS)	No	No	1941	NA	385.323	31.3182	17.5147
TCGA-52-7622	4b056b65-6d77-4f4a-acc8-6f0a83444071	TCGA-52-7622-10A-01D-2122-08	TCGA-52-7622-01A-11D-2122-08	2a146973-29ef-487a-8a5d-9ef41104891e	498	48.4456	4	22	FEMALE	Lung Squamous Cell Carcinoma- Not Otherwise Specified (NOS)	No	No	1965	2010	241.259	22.6364	10.9663
TCGA-77-6842	70345fb0-5538-48ab-9f32-d05639c84515	TCGA-77-6842-10A-01D-1945-08	TCGA-77-6842-01A-11D-1945-08	91279b17-64a4-45e9-aba1-9f6a07ab5b75	771	43.7934	4	22.5	MALE	Lung Squamous Cell Carcinoma- Not Otherwise Specified (NOS)	No	No	1950	2000	337.647	34.2667	15.0065
TCGA-44-2656	59cb5cda-20fd-436c-b5bd-71c3007e3d8d	TCGA-44-2656-10A-01D-0969-08	TCGA-44-2656-01A-02D-0969-08	01b3e57a-1964-4801-b1dc-e3f88eac2d48	1728	86.5289	4	23	MALE	Lung Adenocarcinoma- Not Otherwise Specified (NOS)	No	No	1994	2009	1495.22	75.1304	65.0096
TCGA-56-7222	796b8800-41a8-4d82-9c8f-5e180faa4c84	TCGA-56-7222-10A-01D-2042-08	TCGA-56-7222-01A-11D-2042-08	e63153b6-bf4b-4e28-b136-d7853f75bb72	823	37.2917	2	23	MALE	Lung Squamous Cell Carcinoma- Not Otherwise Specified (NOS)	No	No	1963	NA	306.91	35.7826	13.3439
TCGA-MP-A4T9	f610838c-8ae7-4571-812d-11dce2169d83	TCGA-MP-A4T9-10A-01D-A24P-08	TCGA-MP-A4T9-01A-11D-A24P-08	82d48d4d-70ae-4ef3-bc77-a2861b50b217	62	10.9463	4	24	FEMALE	Lung Adenocarcinoma- Not Otherwise Specified (NOS)	No	No	1980	2004	6.78673	2.58333	0.28278
TCGA-37-4130	608a0d77-9188-49fb-8ca8-544a08b9bb28	TCGA-37-4130-10A-01D-1352-08	TCGA-37-4130-01A-01D-1352-08	46230fa3-5026-4b01-bfeb-f0c5029dbd58	2621	80.8986	4	25	MALE	Lung Squamous Cell Carcinoma- Not Otherwise Specified (NOS)	No	No	1985	2010	2120.35	104.84	84.8141
TCGA-64-5781	614f6188-82b5-43bb-933d-a5062ab2fc28	TCGA-64-5781-10A-01D-1625-08	TCGA-64-5781-01A-01D-1625-08	3eec70b8-2915-4398-b595-2acdf2cc4a66	2070	66.4103	4	25	FEMALE	Lung Adenocarcinoma Mixed Subtype	No	No	1982	2007	1374.69	82.8	54.9877
TCGA-85-A4JB	cef2c773-b720-4474-baef-68b9024e6830	TCGA-85-A4JB-10A-01D-A25L-08	TCGA-85-A4JB-01A-51D-A25L-08	d71d147e-800d-4106-9429-f39cd67aea2c	1117	49.4569	2	25	MALE	Lung Squamous Cell Carcinoma- Not Otherwise Specified (NOS)	No	No	NA	NA	552.433	44.68	22.0973
TCGA-51-4079	8e447a18-15c4-4361-b4fe-dc42411f51b6	TCGA-51-4079-11A-01D-1458-08	TCGA-51-4079-01A-01D-1458-08	beb0d58a-9898-4b8e-93d7-87f39b6d3566	942	43.9428	4	25	FEMALE	Lung Squamous Cell Carcinoma- Not Otherwise Specified (NOS)	No	No	NA	2007	413.941	37.68	16.5576
TCGA-22-4599	177596d5-1a40-4160-b69b-f5cf7ad1576d	TCGA-22-4599-11A-01D-1441-08	TCGA-22-4599-01A-01D-1441-08	11643743-4d54-4deb-9cb4-6b010a562ca1	809	42.5413	2	25	FEMALE	Lung Squamous Cell Carcinoma- Not Otherwise Specified (NOS)	No	No	NA	NA	344.159	32.36	13.7664
TCGA-44-2657	3ed79f11-cd6f-4a1d-8f51-922b5a33eca4	TCGA-44-2657-10A-01D-1105-08	TCGA-44-2657-01A-01D-1105-08	aad19c2c-a90f-48de-855b-de0e947d2a91	789	72.2316	4	25	FEMALE	Lung Adenocarcinoma- Not Otherwise Specified (NOS)	No	No	1959	2006	569.908	31.56	22.7963
TCGA-63-A5MB	17ce8ab8-7d71-4add-ba78-f7287f2fa683	TCGA-63-A5MB-10A-01D-A26K-08	TCGA-63-A5MB-01A-11D-A26M-08	80a641f9-f646-4dc1-a3e4-a38911fec8b3	753	40.6113	3	25	MALE	Lung Squamous Cell Carcinoma- Not Otherwise Specified (NOS)	No	No	NA	1995	305.803	30.12	12.2321
TCGA-18-3414	23c90265-e69c-4391-bbc1-3e4ac674ce46	TCGA-18-3414-11A-01D-0983-08	TCGA-18-3414-01A-01D-0983-08	91fdd5dd-b2d1-4935-bdee-df521a7e0b47	751	32.0654	4	25	MALE	Lung Squamous Cell Carcinoma- Not Otherwise Specified (NOS)	No	No	NA	1997	240.811	30.04	9.63244
TCGA-50-5941	d96fe13e-2007-43a8-91b7-07b49a11796b	TCGA-50-5941-10A-01D-1753-08	TCGA-50-5941-01A-11D-1753-08	fe60cf32-9712-45d6-af0b-20821accd9a6	713	65.0523	2	25	FEMALE	Lung Adenocarcinoma- Not Otherwise Specified (NOS)	No	No	NA	NA	463.823	28.52	18.5529
TCGA-66-2791	d53fe0c5-ad27-4011-8858-d46530e80372	TCGA-66-2791-11A-01D-0983-08	TCGA-66-2791-01A-01D-0983-08	6e35c1a6-db2c-4f40-ba73-50033ef0abae	622	26.3965	4	25	MALE	Lung Squamous Cell Carcinoma- Not Otherwise Specified (NOS)	No	No	1977	2002	164.186	24.88	6.56745
TCGA-18-3417	ec7ea303-62b2-43dc-9484-0115a12a5338	TCGA-18-3417-11A-01D-1441-08	TCGA-18-3417-01A-01D-1441-08	fe740251-f5ab-4f9c-b1b5-4050d10d7909	604	41.2591	3	25	MALE	Lung Squamous Cell Carcinoma- Not Otherwise Specified (NOS)	No	No	1963	1989	249.205	24.16	9.96819
TCGA-68-7757	461fee99-614d-4c0f-b40e-d5ecc044b19d	TCGA-68-7757-10A-01D-2293-08	TCGA-68-7757-01B-11D-2293-08	9adbf9e0-a20f-47a7-b779-b8c52dc17b3e	601	56.4152	4	25	MALE	Lung Squamous Cell Carcinoma- Not Otherwise Specified (NOS)	No	No	1960	2010	339.055	24.04	13.5622
TCGA-66-2770	1312dd7e-5e8a-4959-a79b-9f1594386917	TCGA-66-2770-11A-01D-1522-08	TCGA-66-2770-01A-01D-1522-08	563f2638-3e5e-4bc7-bb6a-d8a4fe81237a	579	56.3123	3	25	MALE	Lung Squamous Cell Carcinoma- Not Otherwise Specified (NOS)	No	No	1942	1967	326.048	23.16	13.0419
TCGA-97-7546	a49ae13a-a8f4-4462-b561-cc6c7b63cb12	TCGA-97-7546-10A-01D-2036-08	TCGA-97-7546-01A-11D-2036-08	38d833ca-2682-49c3-885d-cb8a17737485	536	80.0303	3	25	FEMALE	Lung Acinar Adenocarcinoma	No	No	1963	1983	428.963	21.44	17.1585
TCGA-85-A4JC	d87d376a-4532-4138-8cc7-b5b68ca82204	TCGA-85-A4JC-10A-01D-A25A-08	TCGA-85-A4JC-01A-11D-A257-08	bcbbdd47-2ef4-4870-886d-a2449506386b	497	32.5648	2	25	MALE	Lung Squamous Cell Carcinoma- Not Otherwise Specified (NOS)	No	No	NA	NA	161.847	19.88	6.47388
TCGA-22-0940	7c72ee95-6735-477c-974c-593fd52195ba	TCGA-22-0940-11A-01D-1521-08	TCGA-22-0940-01A-01D-1521-08	82c8eaf4-6ba1-4ee4-acd2-87e83d8a7fde	492	43.9444	3	25	MALE	Lung Squamous Cell Carcinoma- Not Otherwise Specified (NOS)	No	No	1948	1972	216.206	19.68	8.64825
TCGA-34-5241	5a8c0051-bbb7-4f9d-829d-c79a2fa57acd	TCGA-34-5241-10A-01D-1441-08	TCGA-34-5241-01A-01D-1441-08	a278a929-a763-48de-b1ba-6fd689342024	413	41.0327	3	25	MALE	Lung Squamous Cell Carcinoma- Not Otherwise Specified (NOS)	No	No	1954	1979	169.465	16.52	6.7786
TCGA-85-A512	83bff53e-788a-4560-aff3-c4f73d0098a5	TCGA-85-A512-10A-01D-A26K-08	TCGA-85-A512-01A-11D-A26M-08	3914ee7c-298d-4f09-a115-e33dd363f227	391	17.0608	2	25	MALE	Lung Squamous Cell Carcinoma- Not Otherwise Specified (NOS)	No	No	1987	NA	66.7078	15.64	2.66831
TCGA-77-8153	ecd0c6e1-55f7-4bba-b495-3148bc571c54	TCGA-77-8153-11A-01D-2395-08	TCGA-77-8153-01A-11D-2395-08	2d6e3267-33f3-430d-8ebd-7f79254563c4	383	40.3701	3	25	FEMALE	Lung Squamous Cell Carcinoma- Not Otherwise Specified (NOS)	No	No	1950	1975	154.617	15.32	6.1847
TCGA-78-7145	3f282501-3ae4-4935-ae8b-2ffd5954e271	TCGA-78-7145-10A-01D-2036-08	TCGA-78-7145-01A-11D-2036-08	caf542c8-1898-46f4-9f62-f003e3aabde8	334	49.9519	4	25	FEMALE	Lung Adenocarcinoma- Not Otherwise Specified (NOS)	No	No	1973	1998	166.839	13.36	6.67358
TCGA-75-5125	30f922fb-f450-4b0b-a2d9-16e366281a5b	TCGA-75-5125-10A-01D-1753-08	TCGA-75-5125-01A-01D-1753-08	2929d235-8a7f-41db-9745-2145fa22950b	329	32.1791	3	25	MALE	Lung Adenocarcinoma- Not Otherwise Specified (NOS)	No	No	NA	1987	105.869	13.16	4.23477
TCGA-62-A46R	40a00938-c7d3-47ce-834a-37706e1638ec	TCGA-62-A46R-10A-01D-A24F-08	TCGA-62-A46R-01A-11D-A24D-08	f9931331-fef4-4306-ada2-6e2ce7e729c8	327	38.181	4	25	FEMALE	Lung Adenocarcinoma Mixed Subtype	No	No	NA	NA	124.852	13.08	4.99407
TCGA-18-3412	dda002c7-3368-4586-bae9-6f755adedfd1	TCGA-18-3412-11A-01D-0983-08	TCGA-18-3412-01A-01D-0983-08	903d5550-bf2f-494f-bb0f-a41ff0298e68	242	0	4	25	MALE	Lung Squamous Cell Carcinoma- Not Otherwise Specified (NOS)	No	No	NA	1995	0	9.68	0
TCGA-90-7767	01e20807-68bb-4a40-bca5-1ba15e3c6f88	TCGA-90-7767-10A-01D-2122-08	TCGA-90-7767-01A-11D-2122-08	3073408e-cb55-44df-8e79-b48456ec31ee	229	41.8704	3	25	MALE	Lung Squamous Cell Carcinoma- Not Otherwise Specified (NOS)	No	No	1981	1991	95.8832	9.16	3.83533
TCGA-NJ-A55A	3d4375b9-7910-44f6-ae40-2f29f00a3cb3	TCGA-NJ-A55A-10A-01D-A25L-08	TCGA-NJ-A55A-01A-11D-A25L-08	3c239b41-0409-482b-b13f-1a1f5a56f1c1	203	59.977	3	25	FEMALE	Lung Adenocarcinoma- Not Otherwise Specified (NOS)	No	No	NA	1983	121.753	8.12	4.87014
TCGA-L3-A4E7	810328fa-5b77-42ec-b1dc-c2f8f2f36424	TCGA-L3-A4E7-10A-01D-A25A-08	TCGA-L3-A4E7-01A-11D-A257-08	02016093-f7d9-4b9e-ba3e-70ab5ee6b15c	201	43.9243	2	25	MALE	Lung Squamous Cell Carcinoma- Not Otherwise Specified (NOS)	No	No	1962	NA	88.2878	8.04	3.53151
TCGA-J2-A4AG	bed49c09-c119-4e3c-ae03-79f6da4ef51a	TCGA-J2-A4AG-10A-01D-A24F-08	TCGA-J2-A4AG-01A-11D-A24D-08	eeb1da0b-5309-4a90-8a85-2a0dfbb17416	172	33.9071	3	25	FEMALE	Lung Adenocarcinoma- Not Otherwise Specified (NOS)	No	No	1956	1981	58.3201	6.88	2.33281
TCGA-91-6835	20dee816-d01e-40da-b5a3-94615251d673	TCGA-91-6835-11A-01D-1855-08	TCGA-91-6835-01A-11D-1855-08	21557a7e-f0d2-4336-b0b3-514343248f4e	143	16.8028	3	25	FEMALE	Lung Adenocarcinoma- Not Otherwise Specified (NOS)	No	No	NA	1976	24.028	5.72	0.96112
TCGA-44-6775	00e18798-f525-41b8-97f8-aaee83be23ed	TCGA-44-6775-10A-01D-1855-08	TCGA-44-6775-01A-11D-1855-08	55195645-bb99-4b7d-b20a-d45c8ba05270	95	0	4	25	FEMALE	Lung Adenocarcinoma- Not Otherwise Specified (NOS)	No	No	1955	2005	0	3.8	0
TCGA-L3-A524	b3efc5a5-4bd6-4397-a309-a257d58a6324	TCGA-L3-A524-10A-01D-A25L-08	TCGA-L3-A524-01A-11D-A25L-08	f6e717f2-e2d9-47ae-a6c5-9d5e9c3890fc	674	55.2807	2	25.6	FEMALE	Lung Squamous Cell Carcinoma- Not Otherwise Specified (NOS)	No	No	1979	NA	372.592	26.3281	14.5544
TCGA-LA-A446	1f896766-42dd-4d25-95e8-ce70b7aa25f1	TCGA-LA-A446-10A-01D-A25A-08	TCGA-LA-A446-01A-21D-A257-08	e6efc0bd-c2fb-4ce9-9e7f-401b778c17e3	727	40.5225	2	26	MALE	Lung Squamous Cell Carcinoma- Not Otherwise Specified (NOS)	No	No	1961	NA	294.598	27.9615	11.3307
TCGA-39-5037	2cc42069-e294-4d70-b86e-f2247a401612	TCGA-39-5037-11A-01D-1441-08	TCGA-39-5037-01A-01D-1441-08	8a720b5b-6bd5-4db1-b2a1-30292deb75a0	548	45.9697	2	26	MALE	Lung Squamous Cell Carcinoma- Not Otherwise Specified (NOS)	No	No	1969	NA	251.914	21.0769	9.689
TCGA-80-5608	a21cedf1-017f-4a9e-82b6-06fd52c4a359	TCGA-80-5608-10A-01D-1946-08	TCGA-80-5608-01A-31D-1945-08	6a17e27a-6e09-4a40-bdf7-cced3625d41b	319	62.4558	2	26	FEMALE	Lung Adenocarcinoma- Not Otherwise Specified (NOS)	No	No	1972	NA	199.234	12.2692	7.66284
TCGA-85-7950	ec5d8bc9-e913-4f9a-bb11-bd72fe4aaa3f	TCGA-85-7950-10A-01D-2184-08	TCGA-85-7950-01A-11D-2184-08	12e10ea2-0f22-4b39-8794-df44960df0d1	507	53.1963	2	27	MALE	Lung Squamous Cell Carcinoma- Not Otherwise Specified (NOS)	No	No	1984	NA	269.705	18.7778	9.98909
TCGA-55-7994	abca6bf9-c6f7-4cc2-99d5-7de7def19ba9	TCGA-55-7994-10A-01D-2184-08	TCGA-55-7994-01A-11D-2184-08	2658ff81-98e6-44bf-a408-f31806d616e7	3126	83.9751	2	28	MALE	Lung Adenocarcinoma- Not Otherwise Specified (NOS)	No	No	NA	NA	2625.06	111.643	93.7522
TCGA-69-7979	03a35d25-270c-4eaa-9f65-9267f338f608	TCGA-69-7979-10A-01D-2184-08	TCGA-69-7979-01A-11D-2184-08	c2818649-fbe2-478c-9654-20c9ad2cd0b6	2765	86.9002	2	28	FEMALE	Lung Acinar Adenocarcinoma	No	No	1955	NA	2402.79	98.75	85.814
TCGA-MP-A4TK	04283b4c-dc29-4b41-9a84-c4cd01324eef	TCGA-MP-A4TK-10A-01D-A24P-08	TCGA-MP-A4TK-01A-11D-A24P-08	5fe667e6-b045-4245-88c8-6a59a3d9c878	798	72.9773	4	28	FEMALE	Lung Adenocarcinoma- Not Otherwise Specified (NOS)	No	No	1971	1999	582.359	28.5	20.7985
TCGA-66-2780	b610d408-fbde-4c03-b883-7b3883b68d19	TCGA-66-2780-11A-01D-1522-08	TCGA-66-2780-01A-01D-1522-08	055b677e-c927-44c1-8fc3-f39b5a329cf7	298	28.1263	3	28	MALE	Lung Squamous Cell Carcinoma- Not Otherwise Specified (NOS)	No	No	1956	1970	83.8163	10.6429	2.99344
TCGA-44-A47G	b65be0e1-65b9-44ac-9cb0-aff087ad6f07	TCGA-44-A47G-10A-01D-A24F-08	TCGA-44-A47G-01A-21D-A24D-08	abe7274c-bfb2-452d-8a5c-e30725609885	226	38.1944	4	28	FEMALE	Lung Adenocarcinoma- Not Otherwise Specified (NOS)	No	No	1956	2012	86.3192	8.07143	3.08283
TCGA-05-4425	663c0f7d-ba4f-4be8-9fbc-b88b71e6cd6b	TCGA-05-4425-10A-01D-1753-08	TCGA-05-4425-01A-01D-1753-08	16223189-3888-45ac-b166-157d6defda21	81	0	3	28	FEMALE	Lung Adenocarcinoma Mixed Subtype	No	No	NA	NA	0	2.89286	0
TCGA-05-4415	46fec1c1-fada-44c2-ae88-1105d9153711	TCGA-05-4415-10A-01D-1855-08	TCGA-05-4415-01A-22D-1855-08	a9125d53-5997-402a-b23a-87198c694883	424	74.5754	4	29	MALE	Lung Adenocarcinoma Mixed Subtype	No	No	1997	2007	316.2	14.6207	10.9034
TCGA-63-A5MM	268cadf0-3ac9-4abc-9238-6ab83e379196	TCGA-63-A5MM-10A-01D-A26K-08	TCGA-63-A5MM-01A-11D-A26M-08	5e2625c0-a0a1-41d8-90bb-64c8b1200f13	2516	0	3	30	FEMALE	Lung Squamous Cell Carcinoma- Not Otherwise Specified (NOS)	No	No	NA	1989	0	83.8667	0
TCGA-43-2581	82df93bf-6ffa-46c8-817b-13df729ae932	TCGA-43-2581-11A-01D-1522-08	TCGA-43-2581-01A-01D-1522-08	d72f5ceb-49a5-47c8-af89-c54e9cbd7eb7	1686	89.8611	2	30	FEMALE	Lung Squamous Cell Carcinoma- Not Otherwise Specified (NOS)	No	No	1979	NA	1515.06	56.2	50.5019
TCGA-NJ-A4YF	0aaa349e-8990-42dc-b201-fec6bd75e5e7	TCGA-NJ-A4YF-10A-01D-A25L-08	TCGA-NJ-A4YF-01A-12D-A25L-08	97736012-8b3d-4b51-8144-b9f8a9219620	1505	91.8595	3	30	FEMALE	Lung Adenocarcinoma Mixed Subtype	No	No	NA	NA	1382.49	50.1667	46.0828
TCGA-22-4613	7e4cac32-b568-4d79-979e-ad520ee78847	TCGA-22-4613-11A-01D-1441-08	TCGA-22-4613-01A-01D-1441-08	781c1c5f-16cf-4fd9-a54b-08e8ff68fc15	1269	57.3685	3	30	FEMALE	Lung Squamous Cell Carcinoma- Not Otherwise Specified (NOS)	No	No	1958	1988	728.006	42.3	24.2669
TCGA-44-8120	9f1aa3f8-301f-4983-993a-4bc52ac36b75	TCGA-44-8120-10A-01D-2238-08	TCGA-44-8120-01A-11D-2238-08	51ab485e-3c2f-426f-bf7e-8de61f138bea	1185	86.0538	5	30	MALE	Lung Adenocarcinoma- Not Otherwise Specified (NOS)	No	No	1981	NA	1019.74	39.5	33.9913
TCGA-49-6767	17bd68e6-33c1-4f0a-be1b-12cc10cb1015	TCGA-49-6767-11A-01D-1855-08	TCGA-49-6767-01A-11D-1855-08	01365c89-5139-4f0a-941c-e8ab87eac307	896	72.4534	2	30	FEMALE	Lung Adenocarcinoma- Not Otherwise Specified (NOS)	No	No	NA	NA	649.182	29.8667	21.6394
TCGA-97-7554	8ef64319-7a81-48e5-98e5-14183f43e88f	TCGA-97-7554-10A-01D-2036-08	TCGA-97-7554-01A-11D-2036-08	629871ef-869a-484b-a43f-3bba4f66db25	881	77.5364	3	30	FEMALE	Lung Papillary Adenocarcinoma	No	No	1945	1983	683.096	29.3667	22.7699
TCGA-44-4112	b517d29b-18c7-4429-bcae-c0398064a64e	TCGA-44-4112-10A-01D-1458-08	TCGA-44-4112-01A-01D-1105-08	2ff76e22-e0c9-4b5b-8894-488ee160d79b	856	74.8851	3	30	FEMALE	Lung Adenocarcinoma- Not Otherwise Specified (NOS)	No	No	1972	1992	641.016	28.5333	21.3672
TCGA-58-8391	404d86a1-c514-4c3d-a346-2e6495011a29	TCGA-58-8391-10A-01D-2323-08	TCGA-58-8391-01A-11D-2323-08	64868a87-6dcb-4c60-8581-5897e700ec76	821	26.0581	2	30	FEMALE	Lung Squamous Cell Carcinoma- Not Otherwise Specified (NOS)	No	No	NA	NA	213.937	27.3667	7.13124
TCGA-05-5428	0acc7bfa-1594-4cfc-8c05-355ef07674c9	TCGA-05-5428-10A-01D-1625-08	TCGA-05-5428-01A-01D-1625-08	9838c9b5-ff83-4fca-8fd2-e47f8b81c53d	792	62.7078	3	30	MALE	Lung Adenocarcinoma Mixed Subtype	No	No	1969	1993	496.646	26.4	16.5549
TCGA-85-8071	e4bde8b8-b5e0-4744-8ef1-d0d86e73f23b	TCGA-85-8071-10A-01D-2244-08	TCGA-85-8071-01A-11D-2244-08	f08ff66f-1f8f-48e5-806a-28784ea39daf	732	44.799	2	30	MALE	Lung Squamous Cell Carcinoma- Not Otherwise Specified (NOS)	No	No	1981	NA	327.929	24.4	10.931
TCGA-52-7812	566d8ab0-9c3d-4549-9a91-dd0d1cc1bd17	TCGA-52-7812-10A-01D-2122-08	TCGA-52-7812-01A-11D-2122-08	4c579d1e-3681-4c7c-82c8-1952006e1aaf	629	57.2729	4	30	MALE	Lung Squamous Cell Carcinoma- Not Otherwise Specified (NOS)	No	No	1967	1997	360.247	20.9667	12.0082
TCGA-NC-A5HO	99709118-91bd-42d3-9d73-4fb15afbe948	TCGA-NC-A5HO-10A-01D-A26K-08	TCGA-NC-A5HO-01A-11D-A26M-08	ea5d19c8-c271-465a-a662-c4d1b0c4dd52	604	39.6097	4	30	FEMALE	Lung Squamous Cell Carcinoma- Not Otherwise Specified (NOS)	No	No	NA	2010	239.242	20.1333	7.97475
TCGA-86-8281	f0375142-bf03-44af-84fa-3004745f0ba6	TCGA-86-8281-10A-01D-2284-08	TCGA-86-8281-01A-11D-2284-08	d68e56f0-82c2-4781-baad-3265491fa0ad	536	67.7758	3	30	MALE	Lung Adenocarcinoma- Not Otherwise Specified (NOS)	No	No	1955	1985	363.278	17.8667	12.1093
TCGA-85-7697	e9ba1bb1-1f99-4e70-8aab-fcde0a6c72db	TCGA-85-7697-10A-01D-2122-08	TCGA-85-7697-01A-11D-2122-08	8b4a3061-3d75-4abc-a229-e01385b847d5	530	39.9171	3	30	MALE	Lung Squamous Cell Carcinoma- Not Otherwise Specified (NOS)	No	No	1981	NA	211.561	17.6667	7.05202
TCGA-85-8354	abc6280d-b503-490e-ab35-0d15fbb49ac1	TCGA-85-8354-10A-01D-2323-08	TCGA-85-8354-01A-31D-2323-08	fa935365-80ea-4632-a678-4456812e617e	436	22.2326	2	30	MALE	Lung Squamous Cell Carcinoma- Not Otherwise Specified (NOS)	No	No	1972	NA	96.9341	14.5333	3.23114
TCGA-18-3415	bc1011ae-9fed-43f4-8ea1-da014cefcae0	TCGA-18-3415-11A-01D-0983-08	TCGA-18-3415-01A-01D-0983-08	1a38d05f-0f9e-495c-9fbb-32fda1e4fb51	427	10.305	3	30	MALE	Lung Squamous Cell Carcinoma- Not Otherwise Specified (NOS)	No	No	NA	1975	44.0024	14.2333	1.46675
TCGA-22-4593	cf3f1a38-7f75-4a6c-88f7-ca119e8a7341	TCGA-22-4593-11A-01D-1817-08	TCGA-22-4593-01A-21D-1817-08	9b911109-00ad-430c-a22c-e35a92733e96	424	22.5847	4	30	MALE	Lung Squamous Cell Carcinoma- Not Otherwise Specified (NOS)	No	No	1942	2002	95.7592	14.1333	3.19197
TCGA-85-7696	1fe8fbd0-3379-4449-8fb9-3b27886a13c9	TCGA-85-7696-10A-01D-2122-08	TCGA-85-7696-01A-11D-2122-08	1acf25be-019e-4d8a-8ff4-a7965d0dda55	413	22.041	4	30	MALE	Lung Squamous Cell Carcinoma- Not Otherwise Specified (NOS)	No	No	1970	2010	91.0293	13.7667	3.03431
TCGA-92-8064	49a7dbd3-cbbf-4976-aa87-cea2146d1958	TCGA-92-8064-10A-01D-2244-08	TCGA-92-8064-01A-11D-2244-08	87d69abb-a861-4fe0-bd0e-edd459c7f077	412	30.8705	4	30	MALE	Lung Squamous Cell Carcinoma- Not Otherwise Specified (NOS)	No	No	1974	2004	127.186	13.7333	4.23955
TCGA-85-A53L	b1260905-1f97-46a5-8bb3-a83e40e595d0	TCGA-85-A53L-10A-01D-A26K-08	TCGA-85-A53L-01A-21D-A26M-08	ed58befa-e357-4f17-ac4f-c6a00d166b9f	404	57.0045	4	30	MALE	Lung Squamous Cell Carcinoma- Not Otherwise Specified (NOS)	No	No	1970	2000	230.298	13.4667	7.6766
TCGA-39-5019	064e1b4d-3a71-433f-8baf-ffccb363984a	TCGA-39-5019-11A-01D-1817-08	TCGA-39-5019-01A-01D-1817-08	3b82a995-a305-4c4f-86a8-cae8099cd3fb	360	1.79667	3	30	MALE	Lung Squamous Cell Carcinoma- Not Otherwise Specified (NOS)	No	No	NA	NA	6.46802	12	0.215601
TCGA-63-7022	491a8544-f5fe-4c67-8e18-5c58b845f23e	TCGA-63-7022-10A-01D-1945-08	TCGA-63-7022-01A-11D-1945-08	d45e1f76-df5b-4125-ade9-d43e27ae82d0	353	27.8473	4	30	FEMALE	Lung Squamous Cell Carcinoma- Not Otherwise Specified (NOS)	No	No	1947	2007	98.3009	11.7667	3.2767
TCGA-56-8083	5ff7d0b7-a08e-4877-afaf-1d637e9772d0	TCGA-56-8083-10A-01D-2244-08	TCGA-56-8083-01A-11D-2244-08	c624a1d3-1075-46ba-9e6f-06c10a54a846	349	61.636	4	30	MALE	Lung Squamous Cell Carcinoma- Not Otherwise Specified (NOS)	No	No	NA	2000	215.11	11.6333	7.17032
TCGA-39-5028	af6f59fd-a16c-472f-9529-f4abb4438cb3	TCGA-39-5028-11A-01D-1441-08	TCGA-39-5028-01A-01D-1441-08	51a8e1c0-0169-4a65-a436-a5e2a9a870cd	333	7.30198	3	30	MALE	Lung Squamous Cell Carcinoma- Not Otherwise Specified (NOS)	No	No	1946	1981	24.3156	11.1	0.81052
TCGA-77-6843	5d8694ca-8923-483b-a725-e4fb9bae184d	TCGA-77-6843-10A-01D-1945-08	TCGA-77-6843-01A-11D-1945-08	6536fbfe-5f91-48d5-ac39-2d5f585a4e3d	332	10.9874	2	30	MALE	Lung Squamous Cell Carcinoma- Not Otherwise Specified (NOS)	No	No	1941	NA	36.478	11.0667	1.21593
TCGA-18-4086	10e60dca-a844-4b3b-960e-fb89dbd92c79	TCGA-18-4086-11A-01D-1352-08	TCGA-18-4086-01A-01D-1352-08	cf7bf0f0-7ee2-4502-b3d2-02cc543b8f86	326	51.8993	4	30	MALE	Lung Squamous Cell Carcinoma- Not Otherwise Specified (NOS)	No	No	NA	2001	169.192	10.8667	5.63972
TCGA-97-7547	f2b1b8e1-6a40-4c81-97a6-1811f9fa52aa	TCGA-97-7547-10A-01D-2036-08	TCGA-97-7547-01A-11D-2036-08	6e80ab5c-4d9f-4729-a5f8-a0364f2ff2bf	323	40.3132	3	30	FEMALE	Lung Papillary Adenocarcinoma	No	No	NA	1986	130.212	10.7667	4.34039
TCGA-62-A471	763774f8-c349-4ebb-9212-0e43ba794cb5	TCGA-62-A471-10A-01D-A24F-08	TCGA-62-A471-01A-12D-A24D-08	2d9aea4e-8fd5-4f8f-b09a-1745313a3af8	306	13.011	4	30	MALE	Lung Adenocarcinoma- Not Otherwise Specified (NOS)	No	No	NA	2006	39.8138	10.2	1.32713
TCGA-XC-AA0X	0c5cf05f-9729-483f-940d-a858fd9261b2	TCGA-XC-AA0X-10A-01D-A401-08	TCGA-XC-AA0X-01A-32D-A401-08	76093ae8-3cdc-40e5-b705-53cb2877f1a8	302	28.8814	2	30	FEMALE	Lung Squamous Cell Carcinoma- Not Otherwise Specified (NOS)	No	No	1953	2013	87.2219	10.0667	2.9074
TCGA-4B-A93V	fe6313bc-f934-4991-bba0-cca40aea9119	TCGA-4B-A93V-10A-01D-A39A-08	TCGA-4B-A93V-01A-11D-A397-08	dece21d1-4769-4282-bec7-9cf0d1f56632	292	50.9422	4	30	FEMALE	Lung Adenocarcinoma Mixed Subtype	No	No	1984	2013	148.751	9.73333	4.95837
TCGA-77-8143	ca0e3b43-c758-4c48-9b19-3ed85853061d	TCGA-77-8143-10A-01D-2244-08	TCGA-77-8143-01A-11D-2244-08	b23db68a-6e5a-47c8-8b18-b8d9aae2e815	288	25.8961	4	30	MALE	Lung Squamous Cell Carcinoma- Not Otherwise Specified (NOS)	No	No	NA	NA	74.5806	9.6	2.48602
TCGA-NJ-A55O	02a7ac41-48a2-4ce4-b979-4bca50c69fd5	TCGA-NJ-A55O-10A-01D-A25L-08	TCGA-NJ-A55O-01A-11D-A25L-08	e939f0e5-69af-44b8-bbf0-1071b0137064	275	80.7137	4	30	FEMALE	Mucinous (Colloid) Carcinoma	No	No	NA	2000	221.963	9.16667	7.39875
TCGA-43-5670	01c8d39d-dfe5-4b2c-b263-89e86db81563	TCGA-43-5670-10A-01D-2122-08	TCGA-43-5670-01A-21D-2122-08	51b70520-774a-4a86-b8e5-58bd5eea9e41	259	0	3	30	MALE	Lung Squamous Cell Carcinoma- Not Otherwise Specified (NOS)	No	No	1970	1980	0	8.63333	0
TCGA-62-A470	8d4e2ee5-1f2f-4e96-8d67-8946b608ba43	TCGA-62-A470-10A-01D-A24F-08	TCGA-62-A470-01A-11D-A24D-08	02bb9e1b-a535-4c38-ac05-f3e246810b06	240	37.505	3	30	MALE	Lung Acinar Adenocarcinoma	No	No	NA	NA	90.0119	8	3.0004
TCGA-55-7728	8d64c7e0-2159-4aba-b673-22421d067317	TCGA-55-7728-10A-01D-2184-08	TCGA-55-7728-01A-11D-2184-08	c0533c9d-1e9f-4058-9e92-7879cd9aa5d9	172	74.5973	4	30	FEMALE	Mucinous (Colloid) Carcinoma	No	No	1980	1996	128.307	5.73333	4.27691
TCGA-18-3408	c0dff0dc-eedc-499e-9b04-8c3b2f85f38a	TCGA-18-3408-11A-01D-0983-08	TCGA-18-3408-01A-01D-0983-08	01cf4fcb-340d-4617-a60c-a2721052bd95	169	4.84628	4	30	FEMALE	Lung Squamous Cell Carcinoma- Not Otherwise Specified (NOS)	No	No	NA	2004	8.19021	5.63333	0.273007
TCGA-50-5942	dea29ff5-7d5e-447c-b044-4e415c82cb2f	TCGA-50-5942-10A-01D-1753-08	TCGA-50-5942-01A-21D-1753-08	f448d277-2fe8-4e06-9f19-b01aaba8a36a	85	43.439	4	30	FEMALE	Lung Adenocarcinoma- Not Otherwise Specified (NOS)	No	No	NA	2009	36.9231	2.83333	1.23077
TCGA-44-2666	8fedd2f6-c7cc-422c-85b7-15559d7c333d	TCGA-44-2666-10A-01D-A271-08	TCGA-44-2666-01A-01D-1489-08	58661e9d-4448-4632-a6cf-f8f4bd9ebf3a	66	0	2	30	MALE	Lung Adenocarcinoma- Not Otherwise Specified (NOS)	No	No	1979	NA	0	2.2	0
TCGA-L4-A4E6	eb9bedec-36f6-4d6b-8c50-782214d85b73	TCGA-L4-A4E6-10A-01D-A24F-08	TCGA-L4-A4E6-01A-11D-A24D-08	96c8db2d-9438-4afb-b566-74957acc91d8	47	2.95022	3	30	MALE	Lung Adenocarcinoma- Not Otherwise Specified (NOS)	No	No	1954	1984	1.3866	1.56667	0.0462201
TCGA-37-4129	428897c8-6579-4e89-9390-12dc80f23f1c	TCGA-37-4129-10A-01D-1352-08	TCGA-37-4129-01A-01D-1352-08	5fb0d1f0-8423-47e7-b17b-207a1576f9ad	13	8.19358	4	30	FEMALE	Lung Squamous Cell Carcinoma- Not Otherwise Specified (NOS)	No	No	1980	2010	1.06517	0.433333	0.0355055
TCGA-77-8130	fe406b77-9020-4bce-908a-991047c7c559	TCGA-77-8130-10A-01D-2244-08	TCGA-77-8130-01A-11D-2244-08	799efa28-9654-45ef-9937-13128d560e7d	311	35.4147	4	32.25	MALE	Lung Squamous Cell Carcinoma- Not Otherwise Specified (NOS)	No	No	1945	1996	110.14	9.64341	3.41518
TCGA-L4-A4E5	08751465-d6e7-43ef-8eaf-f9ec33957f5e	TCGA-L4-A4E5-10A-01D-A24P-08	TCGA-L4-A4E5-01A-11D-A24P-08	230f7080-8f4f-47f3-b2ea-26847c3883ef	771	85.7092	4	33	FEMALE	Lung Adenocarcinoma- Not Otherwise Specified (NOS)	No	No	1979	2012	660.818	23.3636	20.0248
TCGA-66-2769	c88ed89d-83f1-4cfb-9d7c-c3f243ac42bb	TCGA-66-2769-11A-01D-1522-08	TCGA-66-2769-01A-02D-1522-08	d9e0d8a6-75f8-4106-a20a-abbb97727ea4	737	27.5165	3	33	MALE	Lung Squamous Cell Carcinoma- Not Otherwise Specified (NOS)	No	No	1947	1980	202.796	22.3333	6.14535
TCGA-95-7039	f09dff90-11bc-47a2-8e51-ce4d6128afde	TCGA-95-7039-10A-01D-1946-08	TCGA-95-7039-01A-11D-1945-08	581b6717-0e36-4e28-8559-b7677c0d003d	2428	78.609	2	34	FEMALE	Lung Adenocarcinoma- Not Otherwise Specified (NOS)	No	No	NA	NA	1908.63	71.4118	56.1361
TCGA-97-A4M0	3fd54642-2481-4c0f-99b4-c0ce2dd8ff6c	TCGA-97-A4M0-10A-01D-A24P-08	TCGA-97-A4M0-01A-11D-A24P-08	5e92410f-742c-43ff-80cb-f0f2f109c786	906	65.7806	4	34	FEMALE	Lung Adenocarcinoma Mixed Subtype	No	No	1970	2004	595.972	26.6471	17.5286
TCGA-75-6211	5835b9fc-af48-4409-97c4-4fd825992489	TCGA-75-6211-10A-01D-1753-08	TCGA-75-6211-01A-11D-1753-08	d40f9620-bf64-497f-bc33-e6b38a662e4e	640	74.5762	2	34	FEMALE	Lung Adenocarcinoma- Not Otherwise Specified (NOS)	No	No	NA	NA	477.288	18.8235	14.0379
TCGA-43-6770	3d83453c-1b7e-4d21-91ff-c0b20c2203fe	TCGA-43-6770-10A-01D-1817-08	TCGA-43-6770-01A-11D-1817-08	f2ce00df-425d-4f31-9667-b12f894da562	408	23.8412	2	34	FEMALE	Lung Squamous Cell Carcinoma- Not Otherwise Specified (NOS)	No	No	1977	NA	97.2719	12	2.86094
TCGA-78-7220	718a7dee-fff6-46da-9950-8d6935672990	TCGA-78-7220-10A-01D-2036-08	TCGA-78-7220-01A-11D-2036-08	07f6debb-6a21-4136-89c5-600381bce391	1756	63.1243	2	35	FEMALE	Lung Adenocarcinoma Mixed Subtype	No	No	1965	NA	1108.46	50.1714	31.6704
TCGA-49-AAR4	42ee3cb8-03e5-4908-af31-a4a424672eb3	TCGA-49-AAR4-11A-11D-A413-08	TCGA-49-AAR4-01A-12D-A410-08	045cae57-4c87-4998-bf88-233d160fd0dc	1077	66.224	2	35	MALE	Lung Adenocarcinoma- Not Otherwise Specified (NOS)	No	No	NA	NA	713.233	30.7714	20.3781
TCGA-22-5479	7d5dd341-92dd-4ccb-a9b8-8d693cf5eb14	TCGA-22-5479-11A-01D-1945-08	TCGA-22-5479-01A-31D-1945-08	7680ba13-c418-4b37-83e2-0a956c804236	927	13.3405	4	35	MALE	Lung Squamous Cell Carcinoma- Not Otherwise Specified (NOS)	No	No	1966	2001	123.666	26.4857	3.53332
TCGA-35-5375	52d86e2a-a2ac-4435-a53f-041229241403	TCGA-35-5375-10A-01D-1625-08	TCGA-35-5375-01A-01D-1625-08	69ce6010-1631-4736-b812-a5328086644c	875	53.8479	4	35	MALE	Lung Adenocarcinoma- Not Otherwise Specified (NOS)	No	No	1971	2006	471.169	25	13.462
TCGA-56-8307	cad579a2-4880-4c60-b3dc-73aab8a855f8	TCGA-56-8307-10A-01D-2293-08	TCGA-56-8307-01A-11D-2293-08	cdc8c448-47ce-4c94-9da7-a70a92436982	845	65.4176	2	35	FEMALE	Lung Squamous Cell Carcinoma- Not Otherwise Specified (NOS)	No	No	1977	NA	552.778	24.1429	15.7937
TCGA-63-6202	a53b4613-dd6a-49ce-af7c-df9bfa2725a9	TCGA-63-6202-10A-01D-1817-08	TCGA-63-6202-01A-11D-1817-08	cac54e2e-2e74-43e4-a60c-6d0689479045	700	71.9787	4	35	MALE	Lung Squamous Cell Carcinoma- Not Otherwise Specified (NOS)	No	No	1973	2008	503.851	20	14.3957
TCGA-21-1076	dc1e28f6-fd11-4d3f-8fa5-3c485e357311	TCGA-21-1076-11A-01D-1521-08	TCGA-21-1076-01A-01D-1521-08	c2a210dc-7199-4501-8609-6de4520e7eae	658	49.4326	4	35	FEMALE	Lung Squamous Cell Carcinoma- Not Otherwise Specified (NOS)	No	No	NA	1994	325.267	18.8	9.29333
TCGA-43-8116	592547c1-44d5-4898-aeed-ea98ceabfc8a	TCGA-43-8116-10A-01D-2244-08	TCGA-43-8116-01A-11D-2244-08	37de504a-54d9-4b52-a454-ca2321763688	652	42.8886	2	35	MALE	Lung Squamous Cell Carcinoma- Not Otherwise Specified (NOS)	No	No	1959	NA	279.634	18.6286	7.98954
TCGA-53-7626	9d29b263-3f0c-4b87-ae1b-463bb3ac4c8f	TCGA-53-7626-10A-01D-2063-08	TCGA-53-7626-01A-12D-2063-08	4f0dd8b6-9f9e-4baa-9ea0-5abd70a1ba61	640	51.8947	4	35	FEMALE	Lung Adenocarcinoma- Not Otherwise Specified (NOS)	No	No	1971	2006	332.126	18.2857	9.48932
TCGA-85-6798	c7246b08-bdd8-4b66-8457-a164df7eec7c	TCGA-85-6798-10A-01D-1945-08	TCGA-85-6798-01A-11D-1945-08	733db7f3-286d-4832-9445-7cf49189ceda	558	18.196	2	35	MALE	Lung Squamous Cell Carcinoma- Not Otherwise Specified (NOS)	No	No	1976	NA	101.534	15.9429	2.90096
TCGA-85-7843	c858349d-3910-45dc-8c27-c37b6fd89585	TCGA-85-7843-10A-01D-2122-08	TCGA-85-7843-01A-11D-2122-08	d1e92e6c-7712-4a81-90c7-ec4f90485889	506	4.94049	2	35	MALE	Lung Squamous Cell Carcinoma- Not Otherwise Specified (NOS)	No	No	1980	NA	24.9989	14.4571	0.714254
TCGA-85-6561	9a4fa63a-0e29-4289-b71d-0755dfd1a639	TCGA-85-6561-10A-01D-1817-08	TCGA-85-6561-01A-11D-1817-08	a95cc42f-8912-49e9-98a2-9377588b07fa	403	24.1154	4	35	MALE	Lung Squamous Cell Carcinoma- Not Otherwise Specified (NOS)	No	No	1975	2000	97.1851	11.5143	2.77672
TCGA-78-7535	e5b377d1-1c79-4e53-8043-3c9d29ba7b72	TCGA-78-7535-10A-01D-2063-08	TCGA-78-7535-01A-11D-2063-08	9d36f06c-21e9-4a13-90c6-1cc647f5349b	356	55.1535	2	35	MALE	Lung Adenocarcinoma- Not Otherwise Specified (NOS)	No	No	1972	NA	196.346	10.1714	5.6099
TCGA-96-8169	61526d77-b912-40c4-9493-a04a008d2c84	TCGA-96-8169-10A-01D-2293-08	TCGA-96-8169-01A-11D-2293-08	a1e4858d-ce8b-480d-8919-75000c604192	349	41.6522	4	35	FEMALE	Lung Squamous Cell Carcinoma- Not Otherwise Specified (NOS)	No	No	1970	2005	145.366	9.97143	4.15332
TCGA-39-5022	f5e1f1e9-15c4-4449-8c67-2469c5ae79dc	TCGA-39-5022-11A-01D-1817-08	TCGA-39-5022-01A-21D-1817-08	e34c6b05-bd6d-44e7-bfee-e559d7aaf470	343	11.4202	4	35	MALE	Lung Squamous Cell Carcinoma- Not Otherwise Specified (NOS)	No	No	1996	2005	39.1714	9.8	1.11918
TCGA-53-7813	14b98bc5-644e-4861-9037-1384caa4aeb1	TCGA-53-7813-10A-01D-2167-08	TCGA-53-7813-01A-11D-2167-08	88408b54-31ef-4f78-bc90-39725e77844e	254	51.1729	4	35	FEMALE	Lung Bronchioloalveolar Carcinoma Nonmucinous	No	No	1973	2008	129.979	7.25714	3.71369
TCGA-55-8097	a6a45356-445c-49c6-ab4f-5b2c65b911b9	TCGA-55-8097-10A-01D-2238-08	TCGA-55-8097-01A-11D-2238-08	67943467-6b9e-4bb1-bbc7-013627b20a49	202	31.4869	4	35	FEMALE	Lung Adenocarcinoma- Not Otherwise Specified (NOS)	No	No	1973	2008	63.6035	5.77143	1.81724
TCGA-90-7769	f5ac1fe7-099e-42c4-bed8-6cdf811ac132	TCGA-90-7769-10A-01D-2122-08	TCGA-90-7769-01A-11D-2122-08	b6d2aed9-4f5f-44fb-8938-31703a8dc201	1056	55.4021	3	36	MALE	Lung Squamous Cell Carcinoma- Not Otherwise Specified (NOS)	No	No	1971	1995	585.046	29.3333	16.2513
TCGA-86-8056	44faefee-d115-4485-a487-79f4e0776ce7	TCGA-86-8056-10A-01D-2238-08	TCGA-86-8056-01A-11D-2238-08	7fbac831-482d-4687-a995-e2b9238f4627	457	18.8275	3	36	FEMALE	Lung Adenocarcinoma Mixed Subtype	No	No	1963	1975	86.0417	12.6944	2.39005
TCGA-86-8359	eaac9cee-9e3a-4c2c-8515-f4d026fd646b	TCGA-86-8359-10A-01D-2323-08	TCGA-86-8359-01A-11D-2323-08	36d8fd69-e96f-429e-8215-ef6b3f2cf10b	335	68.3217	2	36	MALE	Lung Adenocarcinoma- Not Otherwise Specified (NOS)	No	No	1982	NA	228.878	9.30556	6.35772
TCGA-43-6647	c34633d6-4fa5-4f55-879a-7627be35c0f4	TCGA-43-6647-10A-01D-1817-08	TCGA-43-6647-01A-11D-1817-08	d4c93fcb-d39a-4984-8eac-e2cab6f4cda4	318	38.0182	4	36	FEMALE	Lung Squamous Cell Carcinoma- Not Otherwise Specified (NOS)	No	No	1959	1995	120.898	8.83333	3.35827
TCGA-78-7150	d9f4772a-26e5-411d-b483-ca7e9d82373b	TCGA-78-7150-10A-01D-2036-08	TCGA-78-7150-01A-21D-2036-08	963cf20b-278d-4afe-afdf-f01dc88e0cda	768	35.4996	4	37	MALE	Lung Adenocarcinoma- Not Otherwise Specified (NOS)	No	No	1963	2000	272.637	20.7568	7.36856
TCGA-22-4595	b32dc5ec-ceb2-4292-96c2-0af572c74740	TCGA-22-4595-11A-01D-1267-08	TCGA-22-4595-01A-01D-1267-08	11f57398-fb5d-4222-acae-b5711c825dc8	758	41.797	2	37	MALE	Lung Squamous Cell Carcinoma- Not Otherwise Specified (NOS)	No	No	NA	NA	316.821	20.4865	8.56274
TCGA-66-2778	ebd13f53-b0fb-4acd-8712-e34c9cb87866	TCGA-66-2778-11A-01D-1522-08	TCGA-66-2778-01A-02D-1522-08	b16bdec9-abd0-41dd-9242-51247c53eef2	275	14.326	4	37	FEMALE	Lung Squamous Cell Carcinoma- Not Otherwise Specified (NOS)	No	No	1958	1995	39.3966	7.43243	1.06477
TCGA-LA-A7SW	bb57726e-e8e0-46dd-9834-ef1485902016	TCGA-LA-A7SW-10A-01D-A401-08	TCGA-LA-A7SW-01A-11D-A401-08	a6fd2d2c-605c-4cd0-8df2-fcbf5e8dc742	189	3.76298	4	37	MALE	Lung Squamous Cell Carcinoma- Not Otherwise Specified (NOS)	No	No	1962	2012	7.11203	5.10811	0.192217
TCGA-94-A4VJ	f450e6cd-b2d8-4b6f-bf9f-4f2ff7f26ff6	TCGA-94-A4VJ-10A-01D-A25A-08	TCGA-94-A4VJ-01A-11D-A257-08	916c33fb-978a-4bb5-9a26-6fe3bc961a6e	820	49.8819	4	37.5	FEMALE	Lung Squamous Cell Carcinoma- Not Otherwise Specified (NOS)	No	No	1962	2012	409.032	21.8667	10.9075
TCGA-86-8674	b6808b84-edde-45cb-936b-a71161822fab	TCGA-86-8674-10A-01D-2393-08	TCGA-86-8674-01A-21D-2393-08	ae726147-124e-488a-9403-e1ac32a809f0	620	74.3471	4	37.5	MALE	Lung Papillary Adenocarcinoma	No	No	1982	2012	460.952	16.5333	12.292
TCGA-05-4420	fc28cb5e-6ab5-40b5-969c-70f189d8dfec	TCGA-05-4420-10A-01D-1265-08	TCGA-05-4420-01A-01D-1265-08	2acc920e-f29d-4a60-b9e8-7a54536ee90c	614	68.1898	2	38	MALE	Lung Adenocarcinoma Mixed Subtype	No	No	NA	NA	418.686	16.1579	11.018
TCGA-85-8580	e0ae72b3-61ba-4ab6-8ab7-f71dc2158957	TCGA-85-8580-10A-01D-2395-08	TCGA-85-8580-01A-31D-2395-08	8cb564d1-f0eb-4a3b-9319-dd45c2da5ed2	594	30.5606	4	38	FEMALE	Lung Squamous Cell Carcinoma- Not Otherwise Specified (NOS)	No	No	1973	2011	181.53	15.6316	4.77711
TCGA-05-4244	ee2a43d7-7d02-4b4b-b2ee-2577aed46e09	TCGA-05-4244-10A-01D-1105-08	TCGA-05-4244-01A-01D-1105-08	bdf1dee8-b00a-43ef-a3a1-584aaffd9596	467	75.243	4	38	MALE	Lung Adenocarcinoma- Not Otherwise Specified (NOS)	No	No	NA	NA	351.385	12.2895	9.24697
TCGA-22-0944	4ee534f7-f875-4f11-92c7-7a919b497d99	TCGA-22-0944-11A-01D-1521-08	TCGA-22-0944-01A-01D-1521-08	1905978f-3c58-416a-96c1-024d3ad7a5b7	317	30.2451	2	38	MALE	Lung Squamous Cell Carcinoma- Not Otherwise Specified (NOS)	No	No	1970	NA	95.877	8.34211	2.52308
TCGA-86-8073	2f48dedc-5394-4977-991e-f86603307c29	TCGA-86-8073-10A-01D-2238-08	TCGA-86-8073-01A-11D-2238-08	26a20ac9-6f56-4f08-8bb7-10cbcc8a35d8	2673	83.3555	2	40	MALE	Lung Bronchioloalveolar Carcinoma Nonmucinous	No	No	1970	NA	2228.09	66.825	55.7023
TCGA-NJ-A4YQ	59757906-fbb2-4838-97c3-2b05f7f58987	TCGA-NJ-A4YQ-10A-01D-A25L-08	TCGA-NJ-A4YQ-01A-11D-A25L-08	62bdd8b9-897a-459e-8b88-5b2a13566e61	2367	91.5375	4	40	FEMALE	Lung Adenocarcinoma- Not Otherwise Specified (NOS)	No	No	NA	2011	2166.69	59.175	54.1673
TCGA-85-A4CL	aa424b22-cbbd-4630-af72-c3c6dd718054	TCGA-85-A4CL-10A-01D-A26K-08	TCGA-85-A4CL-01A-41D-A26M-08	4f5f1ea8-26d7-4ddc-a0fd-59ab418d75b0	1773	0.969853	2	40	MALE	Lung Squamous Cell Carcinoma- Not Otherwise Specified (NOS)	No	No	1970	NA	17.1955	44.325	0.429888
TCGA-75-6214	72485a7d-efb6-4051-8608-02c6ffc3e85a	TCGA-75-6214-10A-01D-1946-08	TCGA-75-6214-01A-41D-1945-08	bda242fa-1c99-426c-83ed-6102dc80ad94	1407	61.7954	2	40	FEMALE	Lung Adenocarcinoma- Not Otherwise Specified (NOS)	No	No	1970	NA	869.461	35.175	21.7365
TCGA-77-A5G3	7d8e8893-9f57-4461-a7fb-6087f5511127	TCGA-77-A5G3-10A-01D-A27N-08	TCGA-77-A5G3-01A-31D-A27K-08	a60b3c4d-a76e-477a-90a0-893036ba6915	1296	64.7747	4	40	MALE	Lung Squamous Cell Carcinoma- Not Otherwise Specified (NOS)	No	No	1959	1999	839.48	32.4	20.987
TCGA-05-5425	2e9b8a7a-31bf-4691-aeb1-882e3f191d74	TCGA-05-5425-10A-01D-1625-08	TCGA-05-5425-01A-02D-1625-08	e9f09602-5aac-460f-bdbb-1ff672794df2	1147	78.8529	3	40	MALE	Lung Adenocarcinoma Mixed Subtype	No	No	1965	1985	904.443	28.675	22.6111
TCGA-75-5126	169e1fc5-b185-445b-80c2-6f14c6b70846	TCGA-75-5126-10A-01D-1753-08	TCGA-75-5126-01A-01D-1753-08	8260cedb-ab7e-4644-a063-6bf151e05ee9	1145	60.2666	4	40	FEMALE	Lung Papillary Adenocarcinoma	No	No	NA	2007	690.052	28.625	17.2513
TCGA-55-8092	3db6b13e-2ac8-4419-853e-5ce275bf2702	TCGA-55-8092-10A-01D-2238-08	TCGA-55-8092-01A-11D-2238-08	f90bc102-16a8-4a5c-9056-52a1eab0d70d	1075	60.0952	4	40	MALE	Lung Adenocarcinoma- Not Otherwise Specified (NOS)	No	No	1972	2012	646.024	26.875	16.1506
TCGA-66-2787	86091d1b-8365-4307-a9bc-087c5faef63b	TCGA-66-2787-11A-01D-0983-08	TCGA-66-2787-01A-01D-0983-08	b60ff2da-986b-4870-a80c-5fa402f4d6fe	1037	57.5913	4	40	MALE	Lung Squamous Cell Carcinoma- Not Otherwise Specified (NOS)	No	No	1964	2004	597.222	25.925	14.9306
TCGA-64-1679	dafc33a6-0fc5-4c20-b1f6-a47582a91da3	TCGA-64-1679-10A-01D-2063-08	TCGA-64-1679-01A-21D-2063-08	5e799ca1-0ed5-4d3e-8af0-733cb4ee1b42	980	77.0284	2	40	FEMALE	Lung Adenocarcinoma- Not Otherwise Specified (NOS)	No	No	NA	NA	754.879	24.5	18.872
TCGA-85-6560	9c29b2f5-503f-4a6d-85b5-dc12111c1449	TCGA-85-6560-10A-01D-1817-08	TCGA-85-6560-01A-11D-1817-08	9edae815-3cd5-45c2-ab5c-bb7bd1006250	930	31.8944	4	40	MALE	Lung Squamous Cell Carcinoma- Not Otherwise Specified (NOS)	No	No	1970	2011	296.618	23.25	7.41545
TCGA-MP-A4TF	32158b7e-1fbf-49de-8450-5234887c3527	TCGA-MP-A4TF-10A-01D-A25L-08	TCGA-MP-A4TF-01A-11D-A25L-08	5a76790e-af3a-4652-ad57-ca4211b2ea34	876	67.3793	4	40	FEMALE	Lung Adenocarcinoma- Not Otherwise Specified (NOS)	No	No	1970	2010	590.243	21.9	14.7561
TCGA-66-2763	fab70396-ad85-49a0-a0f4-98fef4e03ebf	TCGA-66-2763-11A-01D-1522-08	TCGA-66-2763-01A-01D-1522-08	eaf110f4-5373-4817-ae6e-27b39afb9de2	845	55.2931	4	40	FEMALE	Lung Squamous Cell Carcinoma- Not Otherwise Specified (NOS)	No	No	1967	2007	467.227	21.125	11.6807
TCGA-22-1016	49f49b3d-190b-4e06-8b73-0b312d4ac79b	TCGA-22-1016-11A-01D-1521-08	TCGA-22-1016-01A-01D-1521-08	7dcc3440-1c2a-479d-9aa4-2f19eb4fa15b	829	75.1144	3	40	MALE	Lung Squamous Cell Carcinoma- Not Otherwise Specified (NOS)	No	No	1954	1984	622.698	20.725	15.5675
TCGA-33-AASB	2ad2ccd0-5c15-4b5c-8746-1074793b5f59	TCGA-33-AASB-11A-11D-A401-08	TCGA-33-AASB-01A-11D-A401-08	e4c7f972-5608-461a-b295-4e586083e890	797	61.5384	2	40	MALE	Lung Squamous Cell Carcinoma- Not Otherwise Specified (NOS)	No	No	1962	NA	490.461	19.925	12.2615
TCGA-39-5016	6946e90b-e1d5-4dbf-8bce-d3310df2904f	TCGA-39-5016-11A-01D-1441-08	TCGA-39-5016-01A-01D-1441-08	6d64df0c-ade0-4f15-aefb-7fdb38ecab4b	770	55.6114	4	40	MALE	Lung Basaloid Squamous Cell Carcinoma	No	No	NA	2003	428.208	19.25	10.7052
TCGA-66-2789	5c6934d0-d581-494d-a217-b967942bfa27	TCGA-66-2789-11A-01D-0983-08	TCGA-66-2789-01A-01D-0983-08	7ad9bf33-3d06-4ba8-aa73-35da73f42762	770	39.0621	4	40	MALE	Lung Squamous Cell Carcinoma- Not Otherwise Specified (NOS)	No	No	1955	1995	300.778	19.25	7.51945
TCGA-64-5779	b8d3a1bd-dc0d-4797-9857-6c16aa934df6	TCGA-64-5779-10A-01D-1625-08	TCGA-64-5779-01A-01D-1625-08	c2e0c83e-bfc9-4fde-ab93-88bfcf70b039	752	82.0195	4	40	MALE	Lung Acinar Adenocarcinoma	No	No	1969	2009	616.787	18.8	15.4197
TCGA-22-4594	6eacb329-4155-47cf-ac26-e2735ea2476b	TCGA-22-4594-11A-01D-1267-08	TCGA-22-4594-01A-01D-1267-08	0b247fce-3a00-470a-909b-f7fe88b4bfdf	724	79.8398	4	40	FEMALE	Lung Squamous Cell Carcinoma- Not Otherwise Specified (NOS)	No	No	NA	NA	578.04	18.1	14.451
TCGA-39-5027	89a47c89-5e42-43ae-a615-160ffcfaa201	TCGA-39-5027-11A-01D-1817-08	TCGA-39-5027-01A-21D-1817-08	85eba0f9-bb42-4b47-a1c9-09c8aa041c45	723	49.7518	4	40	MALE	Lung Squamous Cell Carcinoma- Not Otherwise Specified (NOS)	No	No	1946	2002	359.705	18.075	8.99263
TCGA-34-5928	64252b32-840e-4104-a283-5b0190168be3	TCGA-34-5928-10A-01D-1817-08	TCGA-34-5928-01A-11D-1817-08	2dadf299-49d6-46f0-ba0e-77d0743c4aa7	706	14.0449	3	40	FEMALE	Lung Squamous Cell Carcinoma- Not Otherwise Specified (NOS)	No	No	NA	1993	99.157	17.65	2.47893
TCGA-18-5592	baf98c99-2ca1-4190-9d17-7798185490c8	TCGA-18-5592-11A-11D-1632-08	TCGA-18-5592-01A-01D-1632-08	8a5b4ae6-830c-4d61-9072-e06c00e2b93c	704	59.1901	3	40	MALE	Lung Squamous Cell Carcinoma- Not Otherwise Specified (NOS)	No	No	NA	NA	416.698	17.6	10.4175
TCGA-85-8582	a1164b73-8fc4-4cb6-ac50-553046064447	TCGA-85-8582-10A-01D-2395-08	TCGA-85-8582-01A-21D-2395-08	7428c1ca-691b-4108-be70-d13e59ee8044	702	69.0447	2	40	MALE	Lung Squamous Cell Carcinoma- Not Otherwise Specified (NOS)	No	No	NA	NA	484.694	17.55	12.1174
TCGA-66-2754	fd86070f-2774-4973-968d-47105cfb73f1	TCGA-66-2754-11A-01D-0983-08	TCGA-66-2754-01A-01D-0983-08	8f5d8681-ec4c-479d-ae38-2571e7cb1594	694	12.1137	4	40	MALE	Lung Squamous Cell Carcinoma- Not Otherwise Specified (NOS)	No	No	1967	2007	84.0691	17.35	2.10173
TCGA-18-3421	eb7f1012-abd7-4fd7-9031-5fb8d70f576e	TCGA-18-3421-11A-01D-0983-08	TCGA-18-3421-01A-01D-0983-08	f285c300-7bc9-429b-97f9-c6943bfeeea7	691	19.2948	4	40	MALE	Lung Squamous Cell Carcinoma- Not Otherwise Specified (NOS)	No	No	NA	2007	133.327	17.275	3.33318
TCGA-49-4487	598f9618-a030-48a0-8a02-372b0c64c1e7	TCGA-49-4487-11A-01D-1855-08	TCGA-49-4487-01A-21D-1855-08	331fce23-d88e-43c1-a655-64971bb6427f	673	58.8322	4	40	FEMALE	Lung Adenocarcinoma- Not Otherwise Specified (NOS)	No	No	NA	NA	395.941	16.825	9.89852
TCGA-NK-A5CR	3153f4f7-47ca-4b95-bd33-c0c0952078c9	TCGA-NK-A5CR-10A-01D-A26K-08	TCGA-NK-A5CR-01A-11D-A26M-08	3c80a310-0daa-4900-bf11-d5a3ee2db668	670	56.7282	3	40	MALE	Lung Squamous Cell Carcinoma- Not Otherwise Specified (NOS)	No	No	NA	NA	380.079	16.75	9.50198
TCGA-22-1005	546a267f-f928-4d60-97c3-df4e510c94f0	TCGA-22-1005-11A-01W-0782-08	TCGA-22-1005-01A-01W-0782-08	efbb3df4-bffb-451c-b5a6-dceff3bf5b15	644	51.1548	4	40	MALE	Lung Squamous Cell Carcinoma- Not Otherwise Specified (NOS)	No	No	1952	1997	329.437	16.1	8.23592
TCGA-62-A46P	b04c7371-a942-4d1f-8e37-23df600bc646	TCGA-62-A46P-10A-01D-A24F-08	TCGA-62-A46P-01A-11D-A24D-08	60383946-ff8b-419b-b843-70829743dd50	635	79.2075	4	40	MALE	Lung Adenocarcinoma Mixed Subtype	No	No	NA	NA	502.968	15.875	12.5742
TCGA-56-8622	a60963d9-5da0-4830-ab05-60110d2515e1	TCGA-56-8622-10A-01D-2395-08	TCGA-56-8622-01A-11D-2395-08	9e24baa5-53b6-4086-bf9a-14f8a5a7f00e	633	48.3766	3	40	MALE	Lung Squamous Cell Carcinoma- Not Otherwise Specified (NOS)	No	No	1984	2004	306.224	15.825	7.65559
TCGA-85-8350	31cf1e26-6199-46fd-a4fe-8b0c5ea02d9f	TCGA-85-8350-10A-01D-2293-08	TCGA-85-8350-01A-11D-2293-08	3dc8e3aa-a74a-43bf-8307-fd4bee756c06	626	52.7692	2	40	MALE	Lung Squamous Cell Carcinoma- Not Otherwise Specified (NOS)	No	No	1971	NA	330.335	15.65	8.25838
TCGA-50-5931	dd3e5197-9def-4fdb-96c5-fddb35a8de88	TCGA-50-5931-11A-01D-1753-08	TCGA-50-5931-01A-11D-1753-08	9149b848-e3e7-42c6-9c53-b203fc888673	608	60.3537	4	40	FEMALE	Lung Adenocarcinoma- Not Otherwise Specified (NOS)	No	No	NA	NA	366.951	15.2	9.17377
TCGA-37-4133	bc1aece5-625f-4f1d-ba51-7db6e55eef42	TCGA-37-4133-10A-01D-1352-08	TCGA-37-4133-01A-01D-1352-08	2b506ca0-f604-4850-908b-c4a610f44940	578	25.9608	4	40	MALE	Lung Squamous Cell Carcinoma- Not Otherwise Specified (NOS)	No	No	1970	2010	150.053	14.45	3.75133
TCGA-NC-A5HK	09876b42-963a-4586-998f-6448eeef856b	TCGA-NC-A5HK-10A-01D-A26K-08	TCGA-NC-A5HK-01A-11D-A26M-08	1888a850-1fb7-4b28-82e0-4727cd65d95f	536	52.5157	4	40	FEMALE	Lung Squamous Cell Carcinoma- Not Otherwise Specified (NOS)	No	No	NA	2009	281.484	13.4	7.0371
TCGA-85-A511	5d3ec34b-0fe8-4ba7-b6cb-bde8c459395a	TCGA-85-A511-10A-01D-A25L-08	TCGA-85-A511-01A-21D-A25L-08	77ec70f9-9fb5-47d4-8ab0-2dd0f99af990	495	52.6338	2	40	MALE	Lung Squamous Cell Carcinoma- Not Otherwise Specified (NOS)	No	No	1972	NA	260.537	12.375	6.51343
TCGA-NC-A5HL	15cae4b6-a51d-4b02-b9db-374170438924	TCGA-NC-A5HL-10A-01D-A26K-08	TCGA-NC-A5HL-01A-11D-A26M-08	8e21bfd7-96df-4f9a-ac1c-38ab89b00774	492	43.2367	4	40	MALE	Lung Squamous Cell Carcinoma- Not Otherwise Specified (NOS)	No	No	NA	1995	212.724	12.3	5.31811
TCGA-77-8154	15b83ad5-e06f-4834-8ec4-72671bf58623	TCGA-77-8154-10A-01D-2244-08	TCGA-77-8154-01A-11D-2244-08	109e1a4f-3dec-4af1-9d9e-044bf7c481da	416	24.7792	4	40	MALE	Lung Squamous Cell Carcinoma- Not Otherwise Specified (NOS)	No	No	1966	2006	103.081	10.4	2.57703
TCGA-79-5596	06542644-b526-4dba-bd32-0b8223850606	TCGA-79-5596-10A-01D-1945-08	TCGA-79-5596-01A-31D-1945-08	17aeb847-28cd-4196-95bb-e313e32fbf44	415	27.2641	4	40	MALE	Lung Squamous Cell Carcinoma- Not Otherwise Specified (NOS)	No	No	NA	2006	113.146	10.375	2.82865
TCGA-38-4626	3092119e-e679-4005-8cef-ea61919fc252	TCGA-38-4626-11A-01D-1553-08	TCGA-38-4626-01A-01D-1553-08	fb46d2e8-3daa-4b94-a5d2-7602223227c7	407	82.7062	2	40	FEMALE	Lung Adenocarcinoma- Not Otherwise Specified (NOS)	No	No	1962	NA	336.614	10.175	8.41535
TCGA-43-6771	1b967d2c-3b51-4c50-bc5c-23b375717600	TCGA-43-6771-10A-01D-1817-08	TCGA-43-6771-01A-11D-1817-08	409f7cb6-9ee4-49f3-9e06-6faf831e0efb	398	59.757	3	40	MALE	Lung Squamous Cell Carcinoma- Not Otherwise Specified (NOS)	No	No	1936	1976	237.833	9.95	5.94583
TCGA-58-8387	30748bf4-5ceb-4be8-bf20-ac50f0a18420	TCGA-58-8387-10A-01D-2293-08	TCGA-58-8387-01A-11D-2293-08	1a532cfe-63aa-44f8-97d6-44c1906b9ec3	396	11.8586	4	40	MALE	Lung Squamous Cell Carcinoma- Not Otherwise Specified (NOS)	No	No	NA	2010	46.9603	9.9	1.17401
TCGA-39-5024	a25b433e-5c9f-4a0c-b53c-ab0eb16d6fbd	TCGA-39-5024-11A-01D-1817-08	TCGA-39-5024-01A-21D-1817-08	d167e887-c9d3-4c74-8651-c30ec668b0fa	392	7.06279	4	40	FEMALE	Lung Squamous Cell Carcinoma- Not Otherwise Specified (NOS)	No	No	1964	2005	27.6861	9.8	0.692154
TCGA-78-7152	ebf587a7-630b-4faa-b6d2-5061f2a0d84b	TCGA-78-7152-10A-01D-2036-08	TCGA-78-7152-01A-11D-2036-08	f8e112e7-20a5-45b7-864e-d5fcf9d432b8	386	17.3501	4	40	MALE	Lung Adenocarcinoma Mixed Subtype	No	No	1959	1999	66.9713	9.65	1.67428
TCGA-85-7844	72f6320c-4900-4ace-9926-235e9c702c92	TCGA-85-7844-10A-01D-2122-08	TCGA-85-7844-01A-11D-2122-08	607d2f9c-4b20-482f-8cfa-13b45a335ccb	371	34.5296	2	40	MALE	Lung Squamous Cell Carcinoma- Not Otherwise Specified (NOS)	No	No	1970	NA	128.105	9.275	3.20262
TCGA-63-A5MY	7d74942b-9b3c-4f4b-a039-48442bb927aa	TCGA-63-A5MY-10A-01D-A26K-08	TCGA-63-A5MY-01A-11D-A26M-08	d4c3c550-0087-4770-9044-f484639a5637	371	27.7108	4	40	MALE	Lung Squamous Cell Carcinoma- Not Otherwise Specified (NOS)	No	No	1966	2010	102.807	9.275	2.57017
TCGA-NK-A5CX	9a2cdb12-3785-4737-ae5f-1d586e2897db	TCGA-NK-A5CX-10A-01D-A26K-08	TCGA-NK-A5CX-01A-11D-A26M-08	91484fca-1f39-47f6-b3a9-795125e60121	368	67.1796	4	40	MALE	Lung Squamous Cell Carcinoma- Not Otherwise Specified (NOS)	No	No	NA	2005	247.221	9.2	6.18053
TCGA-98-A53B	2739a9a0-f523-4657-bbaa-854cb9f4b35a	TCGA-98-A53B-10A-01D-A25L-08	TCGA-98-A53B-01A-11D-A25L-08	2165203f-dde3-4f53-8daa-4083c486cf6a	358	7.47699	2	40	MALE	Lung Squamous Cell Carcinoma- Not Otherwise Specified (NOS)	No	No	1972	NA	26.7676	8.95	0.669191
TCGA-66-2734	2d7b91d4-0373-4e03-a9db-c16a922b20c0	TCGA-66-2734-11A-01D-0983-08	TCGA-66-2734-01A-01D-0983-08	45d048bf-5c13-4831-9978-85887e5edc8b	349	51.3823	4	40	FEMALE	Lung Squamous Cell Carcinoma- Not Otherwise Specified (NOS)	No	No	1965	2005	179.324	8.725	4.48311
TCGA-MP-A4TE	ff5027fa-26a5-44b3-8875-18b2714d4e5d	TCGA-MP-A4TE-10A-01D-A25L-08	TCGA-MP-A4TE-01A-22D-A25L-08	6d5bcf6f-9db7-4ae0-9eed-c5390c18d047	340	42.0028	4	40	MALE	Lung Adenocarcinoma- Not Otherwise Specified (NOS)	No	No	1970	2010	142.809	8.5	3.57024
TCGA-MP-A4SY	e9d12a7c-8284-4680-8212-b8b9a1e4af99	TCGA-MP-A4SY-10A-01D-A24P-08	TCGA-MP-A4SY-01A-21D-A24P-08	06acd9bc-0f2e-420e-837c-cd6200220f4a	329	34.8757	4	40	MALE	Lung Adenocarcinoma- Not Otherwise Specified (NOS)	No	No	NA	2002	114.741	8.225	2.86852
TCGA-44-7659	98e8a502-ffb0-45b1-b7a0-f933534b4939	TCGA-44-7659-10A-01D-2063-08	TCGA-44-7659-01A-11D-2063-08	fbcc74e1-653c-4257-8c27-74b3bcbeaf02	293	66.934	2	40	MALE	Lung Adenocarcinoma- Not Otherwise Specified (NOS)	No	No	1989	NA	196.117	7.325	4.90292
TCGA-62-A46S	84ee1376-9315-4c87-891f-e641328bfb8b	TCGA-62-A46S-10A-01D-A24F-08	TCGA-62-A46S-01A-11D-A24D-08	c6f7c71e-94e8-4f44-b7ca-aebf7967f839	282	52.1219	4	40	MALE	Lung Papillary Adenocarcinoma	No	No	NA	NA	146.984	7.05	3.67459
TCGA-34-5234	4c029523-38b7-4730-814f-ba547670ffa3	TCGA-34-5234-10A-01D-1632-08	TCGA-34-5234-01A-01D-1632-08	1573502c-44a3-451c-9c65-2eabe45cc52d	278	47.2175	4	40	FEMALE	Lung Squamous Cell Carcinoma- Not Otherwise Specified (NOS)	No	No	1960	2000	131.265	6.95	3.28162
TCGA-22-4596	078f06fa-c488-4441-9278-1a295c9f876b	TCGA-22-4596-11A-01D-1267-08	TCGA-22-4596-01A-01D-1267-08	4644b427-90b0-4a23-a0de-dc19e2e0f489	266	30.5733	4	40	FEMALE	Lung Squamous Cell Carcinoma- Not Otherwise Specified (NOS)	No	No	1962	2002	81.3251	6.65	2.03313
TCGA-55-7903	19e4663d-202e-4706-8bd8-c530ae7afe81	TCGA-55-7903-10A-01D-2167-08	TCGA-55-7903-01A-11D-2167-08	89c55b6e-7196-4d6c-8d17-126fbbfb6545	252	44.7156	2	40	MALE	Lung Adenocarcinoma- Not Otherwise Specified (NOS)	No	No	NA	NA	112.683	6.3	2.81708
TCGA-85-8052	df19b480-9bd6-4467-a059-bfe7a8955e20	TCGA-85-8052-10A-01D-2244-08	TCGA-85-8052-01A-11D-2244-08	9a771874-32b1-43be-8732-46d3809bb019	236	26.3644	2	40	MALE	Lung Squamous Cell Carcinoma- Not Otherwise Specified (NOS)	No	No	1970	NA	62.2199	5.9	1.5555
TCGA-86-8074	95e9d59a-569e-4b3f-95a7-942b9c17d3ed	TCGA-86-8074-10A-01D-2238-08	TCGA-86-8074-01A-11D-2238-08	514edf6a-dfe9-4ec6-846d-fffcfbdbbafe	103	13.6097	2	40	FEMALE	Lung Adenocarcinoma- Not Otherwise Specified (NOS)	No	No	1970	NA	14.018	2.575	0.350449
TCGA-97-7552	305de867-493c-4ddf-ac8a-3fd32cca1764	TCGA-97-7552-10A-01D-2036-08	TCGA-97-7552-01A-11D-2036-08	8116bf5d-9658-4716-b7b4-2a2e1899ebc7	53	0	3	40	MALE	Lung Bronchioloalveolar Carcinoma Mucinous	No	No	NA	1985	0	1.325	0
TCGA-98-A53H	48c391a9-266b-491f-9923-392fd73ffa12	TCGA-98-A53H-10A-01D-A25L-08	TCGA-98-A53H-01A-12D-A25L-08	4a12620c-e017-4914-8c5b-0ef474263e93	29	17.9542	2	40	FEMALE	Lung Squamous Cell Carcinoma- Not Otherwise Specified (NOS)	No	No	1973	NA	5.20672	0.725	0.130168
TCGA-85-A4PA	89869476-a49a-4694-bcc0-6f85b07f0f78	TCGA-85-A4PA-10A-01D-A25A-08	TCGA-85-A4PA-01A-11D-A257-08	c828fbe4-d6cd-4cd7-9dc2-ae83838b17c0	11	0	4	40	MALE	Lung Squamous Cell Carcinoma- Not Otherwise Specified (NOS)	No	No	1972	2012	0	0.275	0
TCGA-90-6837	de838093-7b7c-425b-b4f1-55c74eefdd4d	TCGA-90-6837-10A-01D-1945-08	TCGA-90-6837-01A-11D-1945-08	980f7afa-e39a-4aab-a345-b330e78f2833	1	0	4	40	MALE	Lung Squamous Cell Carcinoma- Not Otherwise Specified (NOS)	No	No	NA	2009	0	0.025	0
TCGA-63-A5MP	2fdd86a3-895b-4fa9-895d-fa3cbc542afd	TCGA-63-A5MP-10A-01D-A26K-08	TCGA-63-A5MP-01A-11D-A26M-08	9ad5f4ad-4e4e-4b55-826d-b3276777d99f	393	35.1087	4	41	MALE	Lung Squamous Cell Carcinoma- Not Otherwise Specified (NOS)	No	No	1956	1997	137.977	9.58537	3.36529
TCGA-73-4675	76e7fc8e-351f-4b6e-bacc-79932da87b6a	TCGA-73-4675-11A-01D-1265-08	TCGA-73-4675-01A-01D-1265-08	2ee0a604-4254-4d1b-9800-4e0b33ecf523	133	3.64897	4	41	MALE	Lung Adenocarcinoma- Not Otherwise Specified (NOS)	No	No	1969	2010	4.85313	3.2439	0.118369
TCGA-78-7163	fb58973d-5c56-4f27-b8b9-163c63d47fc4	TCGA-78-7163-11A-01D-2063-08	TCGA-78-7163-01A-12D-2063-08	4adb457d-25d3-438d-8f3c-bd27bc00f48f	38	0	4	41	MALE	Lung Adenocarcinoma- Not Otherwise Specified (NOS)	No	No	1950	1991	0	0.926829	0
TCGA-77-7338	9b315832-312f-4809-aabc-137bd638ccb5	TCGA-77-7338-11A-01D-2042-08	TCGA-77-7338-01A-11D-2042-08	24d3d4d8-fe96-4ab7-8224-46ea1bbc1593	280	25.6942	2	41.25	MALE	Lung Squamous Cell Carcinoma- Not Otherwise Specified (NOS)	No	No	1952	NA	71.9438	6.78788	1.74409
TCGA-77-7463	043d9b14-0e00-492c-998c-5df64281599a	TCGA-77-7463-10A-01D-2042-08	TCGA-77-7463-01A-11D-2042-08	32055f2b-6a5e-4d51-97ff-ecd7f8f462a7	832	62.0265	4	42	MALE	Lung Squamous Cell Carcinoma- Not Otherwise Specified (NOS)	No	No	1954	1996	516.06	19.8095	12.2871
TCGA-60-2726	cca24e16-7e7f-4f90-b017-eb1415589b0e	TCGA-60-2726-11A-01D-1522-08	TCGA-60-2726-01A-01D-1522-08	fe465155-a83b-4418-9d6f-6865e02fe8a2	671	47.5272	4	42	MALE	Lung Squamous Cell Carcinoma- Not Otherwise Specified (NOS)	No	No	1967	2009	318.907	15.9762	7.59303
TCGA-93-7348	80be0f92-4cc6-4845-93b9-a98c59ff4af8	TCGA-93-7348-10A-01D-2036-08	TCGA-93-7348-01A-21D-2036-08	551d7d5d-35b2-47c7-b259-5ce51b2ff1b9	180	44.2665	4	42	FEMALE	Lung Adenocarcinoma- Not Otherwise Specified (NOS)	No	No	1957	1999	79.6796	4.28571	1.89713
TCGA-66-2767	7c3e3543-e7b5-41c5-90d3-f537e1051c45	TCGA-66-2767-11A-01D-1522-08	TCGA-66-2767-01A-01D-1522-08	5c9c60b5-07bb-48b6-85eb-b2a5eb13dc73	660	62.24	4	43	MALE	Lung Squamous Cell Carcinoma- Not Otherwise Specified (NOS)	No	No	1964	2007	410.784	15.3488	9.55311
TCGA-05-4389	4493aeec-ce91-4b1f-b68a-528cb80de7ed	TCGA-05-4389-10A-01D-1265-08	TCGA-05-4389-01A-01D-1265-08	08c53474-fbc3-429c-a23c-fec066057aa5	431	24.9852	3	43	MALE	Lung Adenocarcinoma Mixed Subtype	No	No	NA	NA	107.686	10.0233	2.50433
TCGA-86-7714	7350b59c-342a-467a-99d6-65ea6fa20cdd	TCGA-86-7714-10A-01D-2167-08	TCGA-86-7714-01A-12D-2167-08	e9fe9207-5b04-4c3a-a227-155e95fa5ca1	158	51.1602	2	43	FEMALE	Lung Adenocarcinoma Mixed Subtype	No	No	1968	NA	80.8332	3.67442	1.87984
TCGA-78-7160	d1c7cdae-17a4-4991-ba04-92d41d6f9465	TCGA-78-7160-10A-01D-2036-08	TCGA-78-7160-01A-11D-2036-08	2d97efa7-ed41-48b8-9950-5dc11af30399	71	0	4	43.8	MALE	Lung Adenocarcinoma Mixed Subtype	No	No	1963	1998	0	1.621	0
TCGA-78-7536	04550446-f88d-4586-8794-885e76161d22	TCGA-78-7536-10A-01D-2063-08	TCGA-78-7536-01A-11D-2063-08	661c505e-eb5a-43cd-8201-0aa1ae080cbc	1292	76.8569	4	44	MALE	Lung Adenocarcinoma- Not Otherwise Specified (NOS)	No	No	1949	1993	992.991	29.3636	22.568
TCGA-66-2742	9e6e4c78-5197-4603-8a83-0e28af77aa73	TCGA-66-2742-11A-01D-0983-08	TCGA-66-2742-01A-01D-0983-08	434b7819-b128-4c88-a264-fcbf7c930071	509	32.9656	3	44	MALE	Lung Squamous Cell Carcinoma- Not Otherwise Specified (NOS)	No	No	1956	1991	167.795	11.5682	3.81352
TCGA-85-7698	08712ae8-7b0b-44c6-8c0c-ab2b50e24d9f	TCGA-85-7698-10A-01D-2122-08	TCGA-85-7698-01A-11D-2122-08	a8e99d00-f47d-4df7-8fdb-e5023c186285	299	13.3465	3	44	MALE	Lung Squamous Cell Carcinoma- Not Otherwise Specified (NOS)	No	No	1967	NA	39.9059	6.79545	0.906953
TCGA-78-8662	28c7092a-50c4-4fb2-b980-29669e45938e	TCGA-78-8662-10A-01D-2393-08	TCGA-78-8662-01A-11D-2393-08	0706175b-d066-4fc5-9a5b-7742517f1782	2728	83.5668	2	45	FEMALE	Lung Adenocarcinoma- Not Otherwise Specified (NOS)	No	No	1964	NA	2279.7	60.6222	50.66
TCGA-22-5473	174c3752-ba92-460f-b635-8709047c76d0	TCGA-22-5473-11A-11D-1632-08	TCGA-22-5473-01A-01D-1632-08	c59012a5-29a5-46c0-b8cb-c3bf867b848f	1841	42.2301	3	45	MALE	Lung Squamous Cell Carcinoma- Not Otherwise Specified (NOS)	No	No	1942	1987	777.456	40.9111	17.2768
TCGA-05-4397	94d56044-6bc3-48ee-aa82-dd8f47ca853e	TCGA-05-4397-10A-01D-1265-08	TCGA-05-4397-01A-01D-1265-08	19e8ee19-fa42-4fa6-b766-7562d63acc2b	1803	59.0593	2	45	MALE	Lung Adenocarcinoma Mixed Subtype	No	No	NA	NA	1064.84	40.0667	23.6631
TCGA-78-8640	50e74293-8496-4d61-a2b6-11265d6a130f	TCGA-78-8640-11A-01D-2393-08	TCGA-78-8640-01A-11D-2393-08	3a79ffa4-780e-48ed-a983-4cf82c2a3a6c	1767	54.1872	2	45	MALE	Lung Adenocarcinoma- Not Otherwise Specified (NOS)	No	No	1949	NA	957.487	39.2667	21.2775
TCGA-37-5819	15eed707-7977-42d1-971d-f4dd155d3a70	TCGA-37-5819-10A-01D-1632-08	TCGA-37-5819-01A-01D-1632-08	14d32c87-e809-49b8-9a78-54d6a9323b6a	1553	76.9505	4	45	MALE	Lung Squamous Cell Carcinoma- Not Otherwise Specified (NOS)	No	No	1965	2010	1195.04	34.5111	26.5565
TCGA-MF-A522	186db775-bf19-4ff7-8ae2-a5a245855af6	TCGA-MF-A522-10A-01D-A25L-08	TCGA-MF-A522-01A-11D-A25L-08	57565d55-7967-4b16-a8c6-339f605ee1aa	1414	13.7895	4	45	MALE	Lung Squamous Cell Carcinoma- Not Otherwise Specified (NOS)	No	No	1967	2010	194.983	31.4222	4.33297
TCGA-39-5011	610829de-038a-487b-9f1e-33214e7321e2	TCGA-39-5011-11A-01D-1441-08	TCGA-39-5011-01A-01D-1441-08	11a581d5-2256-485a-8306-1200ee31e1a3	1339	81.9401	4	45	FEMALE	Lung Squamous Cell Carcinoma- Not Otherwise Specified (NOS)	No	No	NA	1995	1097.18	29.7556	24.3817
TCGA-85-A50Z	6902d7ad-090c-482f-8f57-ebc620defcd2	TCGA-85-A50Z-10A-01D-A25L-08	TCGA-85-A50Z-01A-21D-A25L-08	fb237e09-da57-47fd-9412-4b3e49727331	1112	68.8873	2	45	MALE	Lung Squamous Cell Carcinoma- Not Otherwise Specified (NOS)	No	No	1973	NA	766.027	24.7111	17.0228
TCGA-68-A59J	8ff8b6e0-8004-4626-ba09-ab82022e709d	TCGA-68-A59J-10A-01D-A26K-08	TCGA-68-A59J-01A-21D-A26M-08	82bbaa33-24bd-4368-92f1-96a17b7da424	763	41.4512	4	45	FEMALE	Lung Squamous Cell Carcinoma- Not Otherwise Specified (NOS)	No	No	1962	2007	316.272	16.9556	7.02827
TCGA-43-7656	277ac512-d69b-4c43-a685-339290f69de1	TCGA-43-7656-10A-01D-2122-08	TCGA-43-7656-01A-11D-2122-08	33337b19-b460-48ed-b383-28c2f7917bdd	736	54.7463	4	45	MALE	Lung Squamous Cell Carcinoma- Not Otherwise Specified (NOS)	No	No	1956	NA	402.933	16.3556	8.95406
TCGA-37-4135	84bbe377-097c-4a13-8813-0ebe3593e873	TCGA-37-4135-10A-01D-1352-08	TCGA-37-4135-01A-01D-1352-08	fd406f76-c506-469c-883a-aafa4e7b4357	709	47.843	4	45	MALE	Lung Squamous Cell Carcinoma- Not Otherwise Specified (NOS)	No	No	1965	2010	339.207	15.7556	7.53793
TCGA-35-4122	27e94e7e-5cfa-44bd-b59f-3b3fecbf071f	TCGA-35-4122-10A-01D-1105-08	TCGA-35-4122-01A-01D-1105-08	eadc7cd5-5559-4610-b693-9981e03cbeee	628	19.7008	4	45	MALE	Lung Adenocarcinoma- Not Otherwise Specified (NOS)	No	No	1965	2010	123.721	13.9556	2.74935
TCGA-21-1081	062b4c14-8047-4af7-8964-d63f61f1eb26	TCGA-21-1081-10B-01D-1521-08	TCGA-21-1081-01A-01D-1521-08	11cea039-1e47-40da-8e97-66bfbfd5a49e	440	37.0946	4	45	MALE	Lung Squamous Cell Carcinoma- Not Otherwise Specified (NOS)	No	No	NA	1992	163.216	9.77778	3.62703
TCGA-77-6844	03247ce9-0927-47f8-bdf6-cbafb9ff4fba	TCGA-77-6844-10A-01D-1945-08	TCGA-77-6844-01A-11D-1945-08	9df817f0-e59b-4f3f-949d-96849d998516	429	36.2191	4	45	MALE	Lung Squamous Cell Carcinoma- Not Otherwise Specified (NOS)	No	No	1942	1987	155.38	9.53333	3.45289
TCGA-O1-A52J	1b218bd3-b0a2-4a20-a9b2-98f688508304	TCGA-O1-A52J-10A-01D-A25L-08	TCGA-O1-A52J-01A-11D-A25L-08	6e35f438-c3bf-4942-af7c-4a0350615e2f	354	63.9158	3	45	FEMALE	Lung Adenocarcinoma- Not Otherwise Specified (NOS)	No	No	1950	1980	226.262	7.86667	5.02805
TCGA-85-7710	034e3eb2-f968-461e-8ce8-749846a3b843	TCGA-85-7710-10A-01D-2122-08	TCGA-85-7710-01A-11D-2122-08	07aea4b6-1150-4c99-8f91-3b109c19ccec	350	27.4103	2	45	FEMALE	Lung Squamous Cell Carcinoma- Not Otherwise Specified (NOS)	No	No	1965	NA	95.9361	7.77778	2.13191
TCGA-85-A510	71f0cb7f-8c2f-40cd-8642-7839b76cfc07	TCGA-85-A510-10A-01D-A26K-08	TCGA-85-A510-01A-11D-A26M-08	56baaa34-f05e-4ab2-834b-e0231f874e2b	325	55.0044	2	45	FEMALE	Lung Squamous Cell Carcinoma- Not Otherwise Specified (NOS)	No	No	1967	NA	178.764	7.22222	3.97254
TCGA-64-5774	dc600949-80ee-4a1c-bd61-6c4e36d9884b	TCGA-64-5774-10A-01D-1625-08	TCGA-64-5774-01A-01D-1625-08	b51a6544-9129-459c-9c18-837e5647d1bd	295	69.1169	4	45	MALE	Lung Adenocarcinoma- Not Otherwise Specified (NOS)	No	No	1959	2004	203.895	6.55556	4.531
TCGA-78-8648	6b1201a5-537f-4ad3-be89-62c006ca6e2a	TCGA-78-8648-10A-01D-2393-08	TCGA-78-8648-01A-11D-2393-08	44f399d9-aa9c-4781-9e72-aeaf0b2c0f6c	30	23.6861	2	45	FEMALE	Lung Adenocarcinoma- Not Otherwise Specified (NOS)	No	No	1971	NA	7.10584	0.666667	0.157908
TCGA-56-8623	fdf95456-f17c-4dda-b1be-956ffe72be8f	TCGA-56-8623-10A-01D-2395-08	TCGA-56-8623-01A-11D-2395-08	5703196b-835c-4d8e-bc35-bfe06f2bd7c5	20	0	2	45	MALE	Lung Squamous Cell Carcinoma- Not Otherwise Specified (NOS)	No	No	NA	NA	0	0.444444	0
TCGA-33-4583	e634377d-519d-44be-8e22-00574f0d8ebe	TCGA-33-4583-11A-01D-1441-08	TCGA-33-4583-01A-01D-1441-08	e77d7166-da58-4c46-b011-5de39b1277c7	1334	72.2495	4	46	MALE	Lung Squamous Cell Carcinoma- Not Otherwise Specified (NOS)	No	No	1941	1987	963.808	29	20.9524
TCGA-77-8150	eefc6462-53c2-424c-a2f9-dc5d2b4f00e9	TCGA-77-8150-10A-01D-2244-08	TCGA-77-8150-01A-11D-2244-08	8915e2e6-c791-496b-8e80-aec9b29209c3	244	6.48369	2	46	MALE	Lung Squamous Cell Carcinoma- Not Otherwise Specified (NOS)	No	No	1961	NA	15.8202	5.30435	0.343917
TCGA-86-8669	256d3f34-3de2-40bf-b4b3-dd7cb9b1551d	TCGA-86-8669-10A-01D-2393-08	TCGA-86-8669-01A-11D-2393-08	f02f96cf-cd74-4fa3-9698-c736b64d3e20	788	27.7004	2	47	MALE	Lung Adenocarcinoma- Not Otherwise Specified (NOS)	No	No	1965	NA	218.279	16.766	4.64423
TCGA-05-4250	a9b08db4-2369-46fd-a256-5f2523d1cbfc	TCGA-05-4250-10A-01D-1105-08	TCGA-05-4250-01A-01D-1105-08	1c11eafc-57ac-48bb-ab5b-194063d52822	756	60.2691	4	47	FEMALE	Lung Adenocarcinoma- Not Otherwise Specified (NOS)	No	No	NA	NA	455.634	16.0851	9.69434
TCGA-78-7155	0560ab5c-c2d6-4172-8836-ccec8be2efe6	TCGA-78-7155-10A-01D-2036-08	TCGA-78-7155-01A-11D-2036-08	6537c742-380d-4b60-8dc3-65538bd1e5c1	3189	76.8133	4	48	MALE	Lung Adenocarcinoma- Not Otherwise Specified (NOS)	No	No	1957	2005	2449.58	66.4375	51.0329
TCGA-62-A46O	44fdf137-da34-4a38-ab6d-ecc2a7360501	TCGA-62-A46O-10A-01D-A24F-08	TCGA-62-A46O-01A-11D-A24D-08	5f2ff0e7-e2f3-4592-b6ef-bdaee7fbc5d0	2474	74.728	2	48	FEMALE	Lung Adenocarcinoma- Not Otherwise Specified (NOS)	No	No	NA	NA	1848.77	51.5417	38.516
TCGA-21-5782	6e45f07a-d2db-495e-994d-dc75b8976538	TCGA-21-5782-10A-01D-1632-08	TCGA-21-5782-01A-01D-1632-08	417f9acb-f986-4471-bb34-3cd9947e1e4f	725	39.9366	4	48	FEMALE	Lung Squamous Cell Carcinoma- Not Otherwise Specified (NOS)	No	No	1953	2004	289.54	15.1042	6.03209
TCGA-73-4676	160df607-9ac5-4f27-919e-e8ade1bc5b63	TCGA-73-4676-11A-01D-1753-08	TCGA-73-4676-01A-01D-1753-08	34454711-3925-4857-b247-49bda001c42e	174	24.3454	4	48	MALE	Lung Adenocarcinoma- Not Otherwise Specified (NOS)	Yes	No	1977	2009	42.3609	3.625	0.88252
TCGA-60-2707	3ea6c8c4-95b3-4cb3-b1c0-ac0d5abefc8a	TCGA-60-2707-11A-01W-0877-08	TCGA-60-2707-01A-01W-0877-08	3e8c9036-613e-4591-b1a1-0565c56491f1	223	15.0852	3	49	MALE	Lung Squamous Cell Carcinoma- Not Otherwise Specified (NOS)	No	No	1950	1983	33.6399	4.55102	0.686529
TCGA-60-2707	4dc577ed-9891-4d6c-b0e7-52562ae0f14f	TCGA-60-2707-11A-01D-1522-08	TCGA-60-2707-01A-01D-1522-08	3722240f-8346-4db6-87b9-c20030c29a03	214	33.1453	3	49	MALE	Lung Squamous Cell Carcinoma- Not Otherwise Specified (NOS)	No	No	1950	1983	70.931	4.36735	1.44757
TCGA-53-7624	70c11f31-fab3-45cc-a80a-17229d466f7f	TCGA-53-7624-10A-01D-2063-08	TCGA-53-7624-01A-11D-2063-08	296a5131-5fa9-4076-8424-080cfc79335b	1656	67.6253	2	50	FEMALE	Lung Adenocarcinoma- Not Otherwise Specified (NOS)	No	No	1986	NA	1119.87	33.12	22.3975
TCGA-49-6743	97b273a2-beae-4fa1-9528-a2d4cca3b011	TCGA-49-6743-11A-01D-1855-08	TCGA-49-6743-01A-11D-1855-08	d1e6c066-9d21-43b3-80fb-dbd85785c9a5	1503	39.8848	4	50	FEMALE	Lung Clear Cell Adenocarcinoma	No	No	NA	NA	599.469	30.06	11.9894
TCGA-05-4424	ed8ccd49-8251-463b-89a7-4eeeedb1fa81	TCGA-05-4424-10A-01D-1855-08	TCGA-05-4424-01A-22D-1855-08	de102d09-2a27-487a-be45-92740db139e0	1252	65.5445	4	50	MALE	Lung Adenocarcinoma Mixed Subtype	No	No	1957	2007	820.617	25.04	16.4123
TCGA-38-4625	2de74673-b446-4a9e-ac47-b44566f65dc2	TCGA-38-4625-11A-01D-1553-08	TCGA-38-4625-01A-01D-1553-08	2dae231c-a634-4e72-abb7-75caec1ec60c	1225	76.8366	2	50	FEMALE	Lung Adenocarcinoma- Not Otherwise Specified (NOS)	No	No	1952	NA	941.248	24.5	18.825
TCGA-44-7662	9be9a877-80c7-47c4-a97f-6364e5bea3ec	TCGA-44-7662-10A-01D-2063-08	TCGA-44-7662-01A-11D-2063-08	b9983f83-d9b7-4d5e-a76d-8b535d939faf	1175	58.5798	2	50	MALE	Lung Adenocarcinoma- Not Otherwise Specified (NOS)	No	No	1961	NA	688.313	23.5	13.7663
TCGA-34-8455	dc72e822-0bb0-43b8-ae40-84b46a9db55e	TCGA-34-8455-10A-01D-2323-08	TCGA-34-8455-01A-11D-2323-08	bc44b8e6-d460-4373-a59d-5412d653c69b	1125	84.8871	4	50	MALE	Lung Squamous Cell Carcinoma- Not Otherwise Specified (NOS)	No	No	NA	NA	954.98	22.5	19.0996
TCGA-NC-A5HP	aa8949e4-a5aa-4f9c-a3aa-4a5b76eb10b2	TCGA-NC-A5HP-10A-01D-A26K-08	TCGA-NC-A5HP-01A-11D-A26M-08	1b1c00f3-a0ec-4c3f-b306-821e4abd9a7b	1004	46.3309	2	50	MALE	Lung Squamous Cell Carcinoma- Not Otherwise Specified (NOS)	No	No	NA	NA	465.162	20.08	9.30324
TCGA-44-7667	3df6d970-9ea3-4153-935a-7f1da7807f84	TCGA-44-7667-10A-01D-2063-08	TCGA-44-7667-01A-31D-2063-08	0ab25a85-8260-491c-abf0-5233a73cbede	964	57.0828	2	50	FEMALE	Lung Adenocarcinoma- Not Otherwise Specified (NOS)	No	No	1974	NA	550.278	19.28	11.0056
TCGA-55-A48Y	bfa12344-d2b8-4322-924e-d9810805b304	TCGA-55-A48Y-10A-01D-A24F-08	TCGA-55-A48Y-01A-11D-A24D-08	7268832d-ab51-4b41-8e6b-04d704ee9a92	891	0	2	50	MALE	Lung Adenocarcinoma- Not Otherwise Specified (NOS)	No	No	1962	NA	0	17.82	0
TCGA-55-6985	b4e8695e-9b5c-4234-bc93-b4705d18b44a	TCGA-55-6985-11A-01D-1945-08	TCGA-55-6985-01A-11D-1945-08	8024558a-a1be-4c80-8d45-47e43bc08ca2	854	67.5614	4	50	FEMALE	Lung Adenocarcinoma- Not Otherwise Specified (NOS)	No	No	NA	2004	576.974	17.08	11.5395
TCGA-6A-AB49	25f54ce9-e5a9-4681-bee1-9bb281aa2172	TCGA-6A-AB49-10A-01D-A401-08	TCGA-6A-AB49-01A-12D-A401-08	b16da471-f6c3-4fb0-a16d-888af6fb4ff5	850	60.9924	3	50	FEMALE	Lung Squamous Cell Carcinoma- Not Otherwise Specified (NOS)	No	No	1969	NA	518.435	17	10.3687
TCGA-34-2600	96d9cf13-2c1d-4e4c-b757-e3ff3c9dfe51	TCGA-34-2600-11A-01D-1522-08	TCGA-34-2600-01A-01D-1522-08	539e1d36-9a3d-4b15-8514-03062b530363	830	23.5638	4	50	FEMALE	Lung Squamous Cell Carcinoma- Not Otherwise Specified (NOS)	No	No	NA	1997	195.579	16.6	3.91159
TCGA-66-2782	b0d55476-d1d0-4308-9efd-780d71159a2b	TCGA-66-2782-11A-01D-1522-08	TCGA-66-2782-01A-01D-1522-08	1392d778-5af7-4083-8e30-76e050879bab	827	53.572	4	50	MALE	Lung Squamous Cell Carcinoma- Not Otherwise Specified (NOS)	No	No	1954	2004	443.04	16.54	8.86081
TCGA-18-3411	245a7322-6c81-4aac-891e-ddf0fb609a23	TCGA-18-3411-11A-01D-0983-08	TCGA-18-3411-01A-01D-0983-08	4fe2b2ae-9973-4c52-a254-efe6ffd2167f	794	23.1833	2	50	FEMALE	Lung Squamous Cell Carcinoma- Not Otherwise Specified (NOS)	No	No	NA	NA	184.075	15.88	3.6815
TCGA-85-A4QQ	5587f36f-e1bb-477c-96d9-34a4a205adf2	TCGA-85-A4QQ-10A-01D-A25L-08	TCGA-85-A4QQ-01A-41D-A25L-08	03644882-e2ec-41fa-a26b-14ed589f4480	768	12.205	2	50	MALE	Lung Squamous Cell Carcinoma- Not Otherwise Specified (NOS)	No	No	1960	NA	93.7345	15.36	1.87469
TCGA-MP-A4T4	a9a9c479-a892-4bb6-938c-f040a0cd1bb2	TCGA-MP-A4T4-10A-01D-A25L-08	TCGA-MP-A4T4-01A-11D-A25L-08	f6b08e65-6853-4b7c-9b74-df77cb1f95a3	756	62.1968	2	50	FEMALE	Lung Adenocarcinoma- Not Otherwise Specified (NOS)	No	No	1954	NA	470.208	15.12	9.40415
TCGA-NC-A5HT	533e42d8-4ff9-41b1-bed3-e9570cd1ff16	TCGA-NC-A5HT-10A-01D-A26K-08	TCGA-NC-A5HT-01A-11D-A26M-08	5f4667d7-181e-47df-af20-53dbf1516e32	736	47.1522	4	50	MALE	Lung Squamous Cell Carcinoma- Not Otherwise Specified (NOS)	No	No	NA	2011	347.041	14.72	6.94081
TCGA-18-3419	ca4fb47b-f766-4ddd-86ea-5079035ddc5f	TCGA-18-3419-11A-01D-0983-08	TCGA-18-3419-01A-01D-0983-08	db71dacc-b70a-4956-93b5-985bc1c34c34	727	18.0473	4	50	MALE	Lung Squamous Cell Carcinoma- Not Otherwise Specified (NOS)	No	No	NA	2002	131.204	14.54	2.62408
TCGA-33-6738	1a44e3d3-db8b-443f-a8fd-3dffccef74cd	TCGA-33-6738-11A-02D-1945-08	TCGA-33-6738-01A-11D-1945-08	236085e9-6104-4207-93b0-b99cbbed23d5	703	39.8986	4	50	MALE	Lung Squamous Cell Carcinoma- Not Otherwise Specified (NOS)	No	No	NA	NA	280.487	14.06	5.60975
TCGA-63-5131	07a30209-0530-43dc-82a5-c54867b44916	TCGA-63-5131-10A-01D-1441-08	TCGA-63-5131-01A-01D-1441-08	5bd6311a-9ce1-46a8-a978-1ef0b179cc7f	681	34.7796	4	50	MALE	Lung Squamous Cell Carcinoma- Not Otherwise Specified (NOS)	No	No	NA	2001	236.849	13.62	4.73698
TCGA-78-7147	ad9c41dc-86fb-43e0-8c27-6d14a733d63f	TCGA-78-7147-10A-01D-2036-08	TCGA-78-7147-01A-11D-2036-08	294ce53d-e103-443d-8cdd-41c936b6898d	652	44.0429	2	50	FEMALE	Lung Adenocarcinoma- Not Otherwise Specified (NOS)	No	No	1950	NA	287.16	13.04	5.7432
TCGA-43-3920	ebfa628a-b1b7-4a67-94c7-551c5a2a4520	TCGA-43-3920-10A-01D-0983-08	TCGA-43-3920-01A-01D-0983-08	d779d45d-b025-4da8-aaf8-fe75373580bb	602	23.8641	4	50	MALE	Lung Squamous Cell Carcinoma- Not Otherwise Specified (NOS)	No	No	1959	2009	143.662	12.04	2.87323
TCGA-75-7027	abed7714-01bf-48d1-b80e-959e6c6b09ac	TCGA-75-7027-10A-01D-1946-08	TCGA-75-7027-01A-11D-1945-08	999dccf3-4732-42ea-86cb-0f2a966f25cc	597	66.2618	2	50	MALE	Lung Adenocarcinoma- Not Otherwise Specified (NOS)	No	No	1956	NA	395.583	11.94	7.91166
TCGA-85-8352	28823bd8-48e8-41a6-ad9b-1de4c5e06604	TCGA-85-8352-10A-01D-2323-08	TCGA-85-8352-01A-31D-2323-08	943e35da-f8f6-4991-8511-ad6bf962a66b	591	49.1316	2	50	MALE	Lung Squamous Cell Carcinoma- Not Otherwise Specified (NOS)	No	No	1962	NA	290.368	11.82	5.80736
TCGA-56-8626	e447015f-e88b-4980-b3c7-2bca1c04ee4e	TCGA-56-8626-10A-01D-2395-08	TCGA-56-8626-01A-11D-2395-08	d6938f44-4847-4660-8b27-f9676f076e53	584	52.8068	2	50	MALE	Lung Squamous Cell Carcinoma- Not Otherwise Specified (NOS)	No	No	1962	NA	308.392	11.68	6.16783
TCGA-60-2703	ae5ab831-a49c-41bf-bfcb-887d707308f3	TCGA-60-2703-11A-01D-2042-08	TCGA-60-2703-01A-11D-2042-08	1ecf814d-c693-4844-9a25-9a43bf14b064	582	46.4085	4	50	MALE	Lung Squamous Cell Carcinoma- Not Otherwise Specified (NOS)	No	No	1950	2000	270.097	11.64	5.40195
TCGA-85-8584	c5c92ed9-4058-46ad-89f5-d9bb7573b968	TCGA-85-8584-10A-01D-2395-08	TCGA-85-8584-01A-11D-2395-08	78af9066-6f8d-4635-b74a-40445023a4fc	562	71.4887	2	50	MALE	Lung Papillary Squamous Cell Caricnoma	No	No	NA	NA	401.767	11.24	8.03533
TCGA-55-8208	f796c8c6-d3f6-4c71-a4e1-74f351843a1e	TCGA-55-8208-10A-01D-2238-08	TCGA-55-8208-01A-11D-2238-08	0af9a35c-66f5-4737-9d6d-088dd8d31326	535	23.161	2	50	FEMALE	Lung Adenocarcinoma- Not Otherwise Specified (NOS)	No	No	NA	NA	123.911	10.7	2.47822
TCGA-22-4604	8fcdcef9-74bd-4a98-ae65-7487c055a812	TCGA-22-4604-11A-01D-1267-08	TCGA-22-4604-01A-01D-1267-08	358b4f0b-fd1f-47a6-9bfc-8c311e0f8f4a	532	14.7207	2	50	MALE	Lung Squamous Cell Carcinoma- Not Otherwise Specified (NOS)	No	No	NA	NA	78.3144	10.64	1.56629
TCGA-22-5483	e6517f91-1be2-41db-b14b-b40b8a9251fc	TCGA-22-5483-11A-11D-1817-08	TCGA-22-5483-01A-01D-1817-08	89e5eea8-8489-4d87-bfab-b7ab2ba3017d	516	48.3767	4	50	MALE	Lung Squamous Cell Carcinoma- Not Otherwise Specified (NOS)	No	No	NA	2004	249.624	10.32	4.99247
TCGA-85-A4QR	77d0b241-1dba-422a-ad5a-90d241793aa1	TCGA-85-A4QR-10A-01D-A25A-08	TCGA-85-A4QR-01A-11D-A257-08	a1502360-161c-4d2b-ba51-9634e13eb17f	513	13.5495	4	50	MALE	Lung Squamous Cell Carcinoma- Not Otherwise Specified (NOS)	No	No	1961	2011	69.5091	10.26	1.39018
TCGA-85-8287	a83d331a-ce7f-4f2a-b6c3-d81af1ab7d89	TCGA-85-8287-10A-01D-2293-08	TCGA-85-8287-01A-11D-2293-08	50ddb4a5-8de8-4ccf-a7b0-185f5971c749	487	32.8457	2	50	MALE	Lung Squamous Cell Carcinoma- Not Otherwise Specified (NOS)	No	No	1965	NA	159.959	9.74	3.19918
TCGA-58-A46N	8bc0f1b7-40db-4f88-91f4-a96189692b63	TCGA-58-A46N-10A-01D-A24F-08	TCGA-58-A46N-01A-11D-A24D-08	48e6eafb-55ce-4c03-9550-67e4f1bb280e	485	62.1208	2	50	MALE	Lung Basaloid Squamous Cell Carcinoma	No	No	NA	NA	301.286	9.7	6.02571
TCGA-95-7944	f124ad3d-1e57-468e-9620-53d53e0ff157	TCGA-95-7944-10A-01D-2184-08	TCGA-95-7944-01A-11D-2184-08	fb8ca0bf-b7d1-41ec-b79e-126c0cdc683a	479	6.72433	2	50	MALE	Lung Adenocarcinoma- Not Otherwise Specified (NOS)	No	No	1961	NA	32.2095	9.58	0.644191
TCGA-85-8288	18e22e34-0d23-4db1-b68e-a1589c7bf6bf	TCGA-85-8288-10A-01D-2293-08	TCGA-85-8288-01A-11D-2293-08	9b4682fb-a107-4536-af7f-a1408d3caf7c	471	33.9694	2	50	MALE	Lung Squamous Cell Carcinoma- Not Otherwise Specified (NOS)	No	No	1962	NA	159.996	9.42	3.19992
TCGA-85-8070	9e038691-a077-4b76-9d97-e5a0ecc008eb	TCGA-85-8070-10A-01D-2244-08	TCGA-85-8070-01A-11D-2244-08	6666a264-b809-4d24-960f-11b38c09f084	462	23.5848	2	50	MALE	Lung Squamous Cell Carcinoma- Not Otherwise Specified (NOS)	No	No	1960	NA	108.962	9.24	2.17923
TCGA-63-A5MI	998a0f8e-a179-4faf-8de2-5140812b7232	TCGA-63-A5MI-10A-01D-A27N-08	TCGA-63-A5MI-01A-12D-A27K-08	ceb605f0-4f74-4ea0-87d1-a6a114760a13	450	21.8527	4	50	MALE	Lung Squamous Cell Carcinoma- Not Otherwise Specified (NOS)	No	No	NA	2008	98.3372	9	1.96674
TCGA-96-8170	307f5527-fbb8-4ffc-aa64-8993329f6763	TCGA-96-8170-10A-01D-2293-08	TCGA-96-8170-01A-11D-2293-08	7c7dd086-9974-4bd7-a0f1-99ad01001de9	449	39.6003	4	50	FEMALE	Lung Squamous Cell Carcinoma- Not Otherwise Specified (NOS)	No	No	1961	2011	177.805	8.98	3.55611
TCGA-86-7711	15e608bc-cbd5-41a3-ac13-bb6921e33640	TCGA-86-7711-10A-01D-2063-08	TCGA-86-7711-01A-11D-2063-08	e725b7d4-7885-4cfa-8b1a-c243299299ad	429	39.9403	2	50	MALE	Lung Adenocarcinoma- Not Otherwise Specified (NOS)	No	No	1960	NA	171.344	8.58	3.42688
TCGA-49-4494	da33ed8f-6eac-433c-8759-9c2f37406c5b	TCGA-49-4494-11A-01D-1265-08	TCGA-49-4494-01A-01D-1265-08	c7b898fb-29aa-4e42-87fe-12ddf7d14284	427	82.5196	3	50	MALE	Lung Adenocarcinoma- Not Otherwise Specified (NOS)	No	No	1930	1955	352.359	8.54	7.04717
TCGA-33-A5GW	9ce1329b-e7d1-4caf-9dc9-e89f29166ce0	TCGA-33-A5GW-10A-01D-A27N-08	TCGA-33-A5GW-01A-11D-A27K-08	d619fcd8-ee00-4225-b43e-e1f0b3c7638e	426	24.832	4	50	MALE	Lung Squamous Cell Carcinoma- Not Otherwise Specified (NOS)	No	No	NA	2008	105.785	8.52	2.11569
TCGA-22-5492	d4b4cd6e-80ba-4a98-81c1-3f4878f3f062	TCGA-22-5492-11A-01D-1632-08	TCGA-22-5492-01A-01D-1632-08	c102ef27-cd2a-46e7-b900-e66e82200ff9	419	37.4687	4	50	FEMALE	Lung Squamous Cell Carcinoma- Not Otherwise Specified (NOS)	No	No	1953	2003	156.994	8.38	3.13988
TCGA-56-A5DS	58a1dc67-8679-466f-8db5-5af1477a1afb	TCGA-56-A5DS-10A-01D-A27N-08	TCGA-56-A5DS-01A-11D-A27K-08	43313874-48e0-47cf-89de-d688498697e1	402	37.2199	2	50	FEMALE	Lung Squamous Cell Carcinoma- Not Otherwise Specified (NOS)	No	No	1962	NA	149.624	8.04	2.99248
TCGA-85-8353	59dde690-1485-4e5e-9a9a-e17508a179ec	TCGA-85-8353-10A-01D-2293-08	TCGA-85-8353-01A-21D-2293-08	a9888ca9-7666-4670-a31b-318284c212b3	376	42.6204	2	50	MALE	Lung Squamous Cell Carcinoma- Not Otherwise Specified (NOS)	No	No	1960	NA	160.253	7.52	3.20506
TCGA-63-7020	39f83c0f-8e10-4f34-978e-a3c3f797527e	TCGA-63-7020-10A-01D-1945-08	TCGA-63-7020-01A-11D-1945-08	b587cb0b-9628-4d8d-82b3-b3c16adeae83	376	27.5372	4	50	MALE	Lung Squamous Cell Carcinoma- Not Otherwise Specified (NOS)	No	No	1957	2010	103.54	7.52	2.0708
TCGA-55-1596	30d1266f-6789-4f79-8f4f-a95aa4723f09	TCGA-55-1596-11A-01D-1040-01	TCGA-55-1596-01A-01D-1040-01	b9bafd3a-5952-490d-803f-36626c7d3074	374	33.1908	2	50	MALE	Lung Adenocarcinoma- Not Otherwise Specified (NOS)	No	No	1979	NA	124.134	7.48	2.48267
TCGA-85-8048	fad0e9b2-13ef-4664-9532-42b4eabaf96a	TCGA-85-8048-10A-01D-2244-08	TCGA-85-8048-01A-11D-2244-08	17c70223-67e7-47a3-bc9b-0188c1086e6f	367	0	2	50	MALE	Lung Squamous Cell Carcinoma- Not Otherwise Specified (NOS)	No	No	1960	NA	0	7.34	0
TCGA-92-7341	3a027f5b-5489-4df8-8447-b9d3f00e0c99	TCGA-92-7341-10A-01D-2042-08	TCGA-92-7341-01A-31D-2042-08	a0337438-6fda-4a60-a11e-aba64e767214	357	13.3485	2	50	MALE	Lung Squamous Cell Carcinoma- Not Otherwise Specified (NOS)	No	No	1961	NA	47.6541	7.14	0.953083
TCGA-44-3396	0cc47985-cdae-491f-a22b-cc65050e17c3	TCGA-44-3396-10A-01D-1265-08	TCGA-44-3396-01A-01D-1553-08	4c8c8a62-7200-4229-ba56-25b7cbdde930	355	8.05704	2	50	FEMALE	Lung Adenocarcinoma- Not Otherwise Specified (NOS)	No	No	1959	NA	28.6025	7.1	0.57205
TCGA-94-8035	37f9db9e-f61b-4961-a260-cb3dcf6e9ab5	TCGA-94-8035-10A-01D-2244-08	TCGA-94-8035-01A-11D-2244-08	4bc7d58b-b022-449a-8a65-31069bd208a0	346	55.8385	2	50	MALE	Lung Squamous Cell Carcinoma- Not Otherwise Specified (NOS)	No	No	1961	NA	193.201	6.92	3.86402
TCGA-MP-A4T6	ea57e349-1c5e-48fd-94b5-cd67a878c7b5	TCGA-MP-A4T6-10A-01D-A25L-08	TCGA-MP-A4T6-01A-32D-A25L-08	280c08ab-bdd3-4631-b775-7c16bc23fc0d	330	0	3	50	FEMALE	Lung Adenocarcinoma- Not Otherwise Specified (NOS)	No	No	NA	1989	0	6.6	0
TCGA-22-5480	76a57568-63bc-49d2-b417-064687821895	TCGA-22-5480-11A-01D-1632-08	TCGA-22-5480-01A-01D-1632-08	a08a336c-73a0-433e-88e5-cfaef829e3b9	293	30.897	4	50	FEMALE	Lung Squamous Cell Carcinoma- Not Otherwise Specified (NOS)	No	No	1952	2002	90.5283	5.86	1.81057
TCGA-52-7811	373b5f5b-937e-4163-b782-13c8492b9dd4	TCGA-52-7811-10A-01D-2122-08	TCGA-52-7811-01A-11D-2122-08	7564863b-a57f-4e0b-a6bf-1560e964884d	284	30.6666	2	50	MALE	Lung Squamous Cell Carcinoma- Not Otherwise Specified (NOS)	No	No	1958	NA	87.093	5.68	1.74186
TCGA-63-A5MV	a3553348-14cc-4438-a058-b7a3188beacf	TCGA-63-A5MV-10A-01D-A26K-08	TCGA-63-A5MV-01A-21D-A26M-08	d3bae77b-ef9f-45cc-9090-9a1aafce9059	266	25.0113	4	50	MALE	Lung Squamous Cell Carcinoma- Not Otherwise Specified (NOS)	No	No	1961	2011	66.5301	5.32	1.3306
TCGA-MP-A4T7	7adb1a2c-ccac-4bd1-a480-b42bf7aa9d9b	TCGA-MP-A4T7-10A-01D-A24P-08	TCGA-MP-A4T7-01A-11D-A24P-08	23566867-7253-4232-a571-3168cbb76cf3	261	72.5462	4	50	FEMALE	Lung Adenocarcinoma- Not Otherwise Specified (NOS)	No	No	1954	2004	189.346	5.22	3.78691
TCGA-44-A4SU	3a1828b5-792f-4c3d-b826-0a2e133fd591	TCGA-44-A4SU-10A-01D-A24P-08	TCGA-44-A4SU-01A-11D-A24P-08	789ce7fc-d81e-49d8-906c-436906c37213	254	33.7788	4	50	FEMALE	Lung Adenocarcinoma- Not Otherwise Specified (NOS)	No	No	1961	2011	85.7982	5.08	1.71596
TCGA-56-8309	d482ec60-a55c-4ecf-be7d-550fde66936a	TCGA-56-8309-10A-01D-2293-08	TCGA-56-8309-01A-11D-2293-08	c80d38ea-9647-485e-aa8f-52821c1a292c	237	15.2531	2	50	MALE	Lung Squamous Cell Carcinoma- Not Otherwise Specified (NOS)	No	No	NA	NA	36.1499	4.74	0.722998
TCGA-91-6840	4dc39540-6765-4b24-83f0-36c56f1afe8e	TCGA-91-6840-10A-01D-1946-08	TCGA-91-6840-01A-11D-1945-08	40aa7911-e589-4f96-ba10-e6574c3ecf5b	221	6.5658	3	50	FEMALE	Lung Adenocarcinoma- Not Otherwise Specified (NOS)	No	No	1971	1996	14.5104	4.42	0.290208
TCGA-22-5474	f1ea774d-4e9e-4084-82a4-ac0801fa5e1e	TCGA-22-5474-11A-01D-1632-08	TCGA-22-5474-01A-01D-1632-08	15fc7695-c20a-440c-ae48-ca39e2142199	180	0	4	50	MALE	Lung Squamous Cell Carcinoma- Not Otherwise Specified (NOS)	No	No	1944	1994	0	3.6	0
TCGA-93-A4JO	e6983e1a-09a7-41de-b3c0-5cb91cd7cdd4	TCGA-93-A4JO-10A-01D-A24P-08	TCGA-93-A4JO-01A-21D-A24P-08	6e3864c2-b012-4008-9a99-4ed5cd222d7a	125	0	4	50	MALE	Lung Adenocarcinoma Mixed Subtype	No	No	1956	2006	0	2.5	0
TCGA-64-1680	790271b9-d594-4a2e-9419-abc767c85143	TCGA-64-1680-10A-01D-1040-01	TCGA-64-1680-01A-02D-0969-08	70bee5e7-5ccb-4fd9-9291-2e629c16fd04	112	0	3	50	MALE	Lung Adenocarcinoma Mixed Subtype	No	No	1962	1982	0	2.24	0
TCGA-77-6845	707e12d2-1a4e-4999-a9a0-b586772fca38	TCGA-77-6845-10A-01D-1945-08	TCGA-77-6845-01A-11D-1945-08	0066ccf8-c7ad-4653-97d0-8391f42ddaf5	514	24.8527	4	51	MALE	Lung Squamous Cell Carcinoma- Not Otherwise Specified (NOS)	No	No	1952	2003	127.743	10.0784	2.50476
TCGA-60-2706	4b596a89-3a2c-4be3-a261-d2229a561122	TCGA-60-2706-11A-01W-0877-08	TCGA-60-2706-01A-01W-0877-08	512a40dc-90a0-41ef-b993-5fc9ed4a4fdc	108	21.9048	2	51	MALE	Lung Squamous Cell Carcinoma- Not Otherwise Specified (NOS)	No	No	1958	NA	23.6572	2.11765	0.463866
TCGA-86-6851	10051237-e7b6-4f18-94ef-8b8ec8de569c	TCGA-86-6851-10A-01D-1946-08	TCGA-86-6851-01A-11D-1945-08	b2d80080-28cf-4804-99d7-12ff15f3f188	1656	72.7891	2	52	FEMALE	Lung Adenocarcinoma Mixed Subtype	No	No	1959	NA	1205.39	31.8462	23.1805
TCGA-05-4249	13c65035-db30-4583-aca2-f5a606aa9ff2	TCGA-05-4249-10A-01D-1105-08	TCGA-05-4249-01A-01D-1105-08	e3aaafc0-dd51-44bb-a018-793b4e5c48fe	645	78.9806	3	52	MALE	Lung Adenocarcinoma- Not Otherwise Specified (NOS)	No	No	NA	NA	509.425	12.4038	9.79663
TCGA-68-8251	8f6ff0cf-6ffb-44f6-8a59-f9a8151a301d	TCGA-68-8251-10A-01D-2293-08	TCGA-68-8251-01A-11D-2293-08	d34c9e0d-42f3-4b8e-8814-69978d118495	583	1.66658	3	52	MALE	Lung Squamous Cell Carcinoma- Not Otherwise Specified (NOS)	No	No	1944	1979	9.71614	11.2115	0.186849
TCGA-77-7335	c661700c-4a66-4da5-8d62-1672fc4e48ae	TCGA-77-7335-11A-01D-2042-08	TCGA-77-7335-01A-11D-2042-08	4fe58b87-aed6-47a4-8694-d5f43563f8b8	439	23.4585	3	52	FEMALE	Lung Squamous Cell Carcinoma- Not Otherwise Specified (NOS)	No	No	1954	1980	102.983	8.44231	1.98044
TCGA-77-8139	654929dc-782f-4e04-9d35-4ca13b540edf	TCGA-77-8139-10A-01D-2244-08	TCGA-77-8139-01A-11D-2244-08	5fa9cd98-ea02-4bdb-8c36-5535043c948b	355	42.9026	2	52	MALE	Lung Squamous Cell Carcinoma- Not Otherwise Specified (NOS)	No	No	1951	NA	152.304	6.82692	2.92893
TCGA-77-7142	f161f2f3-402f-4633-ac00-23e988e38a3d	TCGA-77-7142-11A-01D-2042-08	TCGA-77-7142-01A-11D-2042-08	3c704409-4e09-4890-8082-802fdf38389d	492	50.3759	4	52.5	FEMALE	Lung Squamous Cell Carcinoma- Not Otherwise Specified (NOS)	No	No	1959	2004	247.849	9.37143	4.72094
TCGA-55-A493	60a7b553-87ac-4712-a7fa-362841c27db6	TCGA-55-A493-10A-01D-A24F-08	TCGA-55-A493-01A-11D-A24D-08	ff67ab66-9b4d-46d1-8d95-2c65d72298cf	1047	55.7903	2	53	FEMALE	Lung Adenocarcinoma- Not Otherwise Specified (NOS)	No	No	1977	NA	584.125	19.7547	11.0212
TCGA-56-A49D	5a0d8fdf-5a08-49fe-b879-457bc8f77a23	TCGA-56-A49D-10A-01D-A24F-08	TCGA-56-A49D-01A-11D-A24D-08	63018756-b8bb-4870-b073-f17eb502579d	634	29.8301	4	53	MALE	Lung Squamous Cell Carcinoma- Not Otherwise Specified (NOS)	No	No	1953	2005	189.123	11.9623	3.56836
TCGA-77-A5G1	d941417e-aaa3-43d5-9b8c-e8baee959e73	TCGA-77-A5G1-10A-01D-A27N-08	TCGA-77-A5G1-01A-11D-A27K-08	1ab096cc-5cca-419d-8161-fa546cea777a	310	61.0174	4	53	MALE	Lung Squamous Cell Carcinoma- Not Otherwise Specified (NOS)	No	No	1942	1995	189.154	5.84906	3.56894
TCGA-44-8117	ac6f9366-947d-41e6-943b-751487a4c73c	TCGA-44-8117-10A-01D-2238-08	TCGA-44-8117-01A-11D-2238-08	a81ae9eb-7af5-49ac-8cc0-6e8122f56f4a	1490	84.4188	4	54	FEMALE	Lung Adenocarcinoma- Not Otherwise Specified (NOS)	No	No	1975	2011	1257.84	27.5926	23.2933
TCGA-86-8673	611b2df0-a39b-4327-acdf-bd3308af3e4b	TCGA-86-8673-10A-01D-2393-08	TCGA-86-8673-01A-11D-2393-08	bde61e79-114f-407f-8dd2-7527009deb7c	970	74.3819	2	54	MALE	Lung Bronchioloalveolar Carcinoma Nonmucinous	No	No	1968	NA	721.504	17.963	13.3612
TCGA-77-8138	519c176d-bba4-4710-8d49-9d3449ffed51	TCGA-77-8138-10A-01D-2244-08	TCGA-77-8138-01A-11D-2244-08	8f622463-1cb9-4d46-ae38-0db0a4531fd4	174	11.7328	4	54	MALE	Lung Squamous Cell Carcinoma- Not Otherwise Specified (NOS)	No	No	1946	2000	20.4151	3.22222	0.378058
TCGA-73-4668	7b80f92d-0c9c-4e5a-a470-f97c63cec5df	TCGA-73-4668-11A-01D-1265-08	TCGA-73-4668-01A-01D-1265-08	8324514f-b162-49d0-8dc5-3ed49aa06d2f	1017	73.1195	4	55	FEMALE	Lung Micropapillary Adenocarcinoma	No	No	1968	2005	743.625	18.4909	13.5205
TCGA-85-8666	b69a38b9-3321-4195-a4d1-359cb216361b	TCGA-85-8666-10A-01D-2395-08	TCGA-85-8666-01A-11D-2395-08	b8bec2d9-8ae3-4c71-8d7f-d0e7555f7110	473	28.0558	2	55	MALE	Lung Squamous Cell Carcinoma- Not Otherwise Specified (NOS)	No	No	1967	NA	132.704	8.6	2.4128
TCGA-63-7023	4e70ee77-7514-4dcb-9eb8-dc56db5c390d	TCGA-63-7023-10A-01D-1945-08	TCGA-63-7023-01A-11D-1945-08	db829be1-0b18-4fd8-9d00-f14ee8abecb2	286	29.2136	4	55	MALE	Lung Squamous Cell Carcinoma- Not Otherwise Specified (NOS)	No	No	1952	2008	83.5509	5.2	1.51911
TCGA-49-4510	e11a1f9f-c9be-479a-b475-e9330ad620a8	TCGA-49-4510-11A-01D-1265-08	TCGA-49-4510-01A-01D-1265-08	5ed25545-ee8d-4796-a806-2ad568b08e4e	106	29.8046	2	55.5	FEMALE	Lung Adenocarcinoma- Not Otherwise Specified (NOS)	No	No	NA	NA	31.5929	1.90991	0.569241
TCGA-43-8115	200eab59-0fee-4a86-92b9-1876d2b6778d	TCGA-43-8115-10A-01D-2244-08	TCGA-43-8115-01A-11D-2244-08	b4ccb256-c4d9-4ff5-82f9-a9fc6a4b9d77	316	51.6997	4	55.83	FEMALE	Lung Squamous Cell Carcinoma- Not Otherwise Specified (NOS)	No	No	1955	2011	163.371	5.66004	2.92622
TCGA-94-8491	ec00efbe-a5af-476a-9f2c-d645e8ffc0ad	TCGA-94-8491-10A-01D-2323-08	TCGA-94-8491-01A-11D-2323-08	bb4b9563-fdb3-43d6-916e-6342c4c52292	1206	42.8086	3	56	MALE	Lung Squamous Cell Carcinoma- Not Otherwise Specified (NOS)	No	No	1956	1984	516.272	21.5357	9.21914
TCGA-66-2758	c44725d0-8bf4-4663-9ceb-bb67def85178	TCGA-66-2758-11A-01D-1522-08	TCGA-66-2758-01A-02D-1522-08	0215c866-7aeb-4fe7-9e14-dfb103b9fcce	750	26.8432	4	56	MALE	Lung Squamous Cell Carcinoma- Not Otherwise Specified (NOS)	No	No	1951	2007	201.324	13.3929	3.59508
TCGA-05-4417	11c8f7c6-7906-4ca9-98f2-2e9ea59b6cd0	TCGA-05-4417-10A-01D-1855-08	TCGA-05-4417-01A-22D-1855-08	7e146d4c-3f84-473e-b8fa-b9609e98d0ca	547	61.9025	4	56	FEMALE	Lung Adenocarcinoma Mixed Subtype	No	No	1971	2008	338.607	9.76786	6.04655
TCGA-66-2727	93f0f581-0ea6-4478-bcf0-cef0262cfe78	TCGA-66-2727-11A-01D-0983-08	TCGA-66-2727-01A-01D-0983-08	146daf08-5807-467c-8b71-8e3fc28062b0	455	41.0159	4	56	FEMALE	Lung Squamous Cell Carcinoma- Not Otherwise Specified (NOS)	No	No	1967	2004	186.622	8.125	3.33254
TCGA-34-5240	0b5c0386-1833-4eba-beb7-167be91fb687	TCGA-34-5240-10A-01D-1441-08	TCGA-34-5240-01A-01D-1441-08	b856d0e2-939e-46b8-81ff-673d466b82c7	380	43.5419	2	56	FEMALE	Lung Basaloid Squamous Cell Carcinoma	No	No	1953	NA	165.459	6.78571	2.95463
TCGA-60-2725	8bf8a5fa-c663-45cf-a14a-b1c152dfe7b7	TCGA-60-2725-11A-01D-1267-08	TCGA-60-2725-01A-01D-1267-08	68b705f2-3362-44cd-b22f-23171ba42127	300	41.9839	3	56	MALE	Lung Squamous Cell Carcinoma- Not Otherwise Specified (NOS)	No	No	1950	1978	125.952	5.35714	2.24914
TCGA-44-2659	81d3e78a-5cc2-4db4-adc4-8c9652a37b1e	TCGA-44-2659-10A-01D-0969-08	TCGA-44-2659-01A-01D-0969-08	9878d273-66f8-48f9-9062-fbf7752ea19e	885	83.523	4	57	FEMALE	Lung Adenocarcinoma- Not Otherwise Specified (NOS)	No	No	1965	2003	739.179	15.5263	12.9681
TCGA-22-5491	69878971-2b3e-4242-8ec5-66fa2726c57c	TCGA-22-5491-11A-01D-1632-08	TCGA-22-5491-01A-01D-1632-08	441488ff-a84a-4442-b8fe-6d32ea427847	691	13.1479	2	57	MALE	Lung Squamous Cell Carcinoma- Not Otherwise Specified (NOS)	No	No	NA	NA	90.8518	12.1228	1.59389
TCGA-78-7148	d3deb0c2-720a-4cd3-a096-7ea524fe5288	TCGA-78-7148-10A-01D-2036-08	TCGA-78-7148-01A-11D-2036-08	ce5fdbfa-c6e0-4c00-8835-730adf0c53ec	428	39.9401	2	57	MALE	Lung Adenocarcinoma Mixed Subtype	No	No	1944	NA	170.944	7.50877	2.99901
TCGA-77-8145	9c0139a1-b361-46ca-a351-4414ac8b24d1	TCGA-77-8145-10A-01D-2244-08	TCGA-77-8145-01A-11D-2244-08	6b61347f-4346-4819-be44-f96166a0fa3b	216	1.1388	2	57	MALE	Lung Squamous Cell Carcinoma- Not Otherwise Specified (NOS)	No	No	1943	NA	2.45982	3.78947	0.0431547
TCGA-77-8156	f0efec46-09cb-42dc-ac2f-007dbf4decd5	TCGA-77-8156-10A-01D-2244-08	TCGA-77-8156-01A-11D-2244-08	c0bbc581-0966-43f2-b858-0d685226f0ea	395	55.0006	2	57.5	MALE	Lung Squamous Cell Carcinoma- Not Otherwise Specified (NOS)	No	No	1963	NA	217.252	6.86957	3.7783
TCGA-66-2773	accbe2f1-dc82-4979-a677-b34e78bfda3e	TCGA-66-2773-11A-01D-1267-08	TCGA-66-2773-01A-01D-1267-08	87b608d2-4416-4def-9f06-f396c77b9267	1136	15.0138	3	58	MALE	Lung Squamous Cell Carcinoma- Not Otherwise Specified (NOS)	No	No	1946	1969	170.557	19.5862	2.94063
TCGA-05-4432	4447d43c-975e-409f-b827-7e7c4c55cf0c	TCGA-05-4432-10A-01D-1265-08	TCGA-05-4432-01A-01D-1265-08	e47d23f5-0a2b-4a21-9794-bca64a067528	1117	62.9734	2	58	MALE	Lung Adenocarcinoma Mixed Subtype	No	No	NA	NA	703.413	19.2586	12.1278
TCGA-60-2723	4b4e2301-4ff8-4e29-9627-b3605cf6b844	TCGA-60-2723-11A-01D-1522-08	TCGA-60-2723-01A-01D-1522-08	51259b56-4a31-4dae-9e60-1519fbc9abd8	663	64.0697	4	58	FEMALE	Lung Squamous Cell Carcinoma- Not Otherwise Specified (NOS)	No	No	1949	2008	424.782	11.431	7.32383
TCGA-56-8304	c5c92da1-cba4-45fb-8816-0add9f247b1b	TCGA-56-8304-10A-01D-2323-08	TCGA-56-8304-01A-11D-2323-08	b5dbf183-edd7-4951-9de4-13a41a776a4a	544	59.2034	2	58	FEMALE	Lung Squamous Cell Carcinoma- Not Otherwise Specified (NOS)	No	No	1953	NA	322.066	9.37931	5.55287
TCGA-55-8302	38a58483-fdaa-4bf8-b744-671af1c06314	TCGA-55-8302-10A-01D-2323-08	TCGA-55-8302-01A-11D-2323-08	4c10d483-90ba-4807-ac0d-1a1c0282d05a	1564	87.3235	2	59	MALE	Lung Adenocarcinoma- Not Otherwise Specified (NOS)	No	No	1965	NA	1365.74	26.5085	23.1481
TCGA-77-8144	5cc368db-ba27-4ab2-a46b-c34a9711a03d	TCGA-77-8144-10A-01D-2244-08	TCGA-77-8144-01A-11D-2244-08	ea215350-4459-4fd0-961c-e10f0d9b6dbb	769	48.344	2	59	MALE	Lung Squamous Cell Carcinoma- Not Otherwise Specified (NOS)	No	No	1944	NA	371.766	13.0339	6.30111
TCGA-49-AARQ	6654effe-9c32-43b9-b776-5b5ab3e79cc3	TCGA-49-AARQ-11A-21D-A413-08	TCGA-49-AARQ-01A-11D-A410-08	f383b776-b162-4c61-909b-3b92d1853511	1443	82.5608	4	60	FEMALE	Lung Adenocarcinoma- Not Otherwise Specified (NOS)	No	No	NA	2007	1191.35	24.05	19.8559
TCGA-NJ-A4YP	4b6b0ea5-706b-4d7a-b301-7ac3bcc2a289	TCGA-NJ-A4YP-10A-01D-A25L-08	TCGA-NJ-A4YP-01A-11D-A25L-08	2d1e1705-b9b1-4b68-b340-7c3dd8cbab0a	1265	18.7694	5	60	MALE	Lung Papillary Adenocarcinoma	No	No	NA	NA	237.433	21.0833	3.95721
TCGA-39-5031	2dce41e0-d2b6-451b-956f-171dc494814d	TCGA-39-5031-11A-01D-1441-08	TCGA-39-5031-01A-01D-1441-08	92537995-aee2-4314-a683-e2ba1adb4312	1254	3.63992	4	60	FEMALE	Lung Squamous Cell Carcinoma- Not Otherwise Specified (NOS)	No	No	1946	1997	45.6446	20.9	0.760743
TCGA-64-1676	09db0821-3b88-4942-bcee-4090e7fdc449	TCGA-64-1676-10A-01D-0969-08	TCGA-64-1676-01A-01D-0969-08	6b69ce4c-bb23-466b-a833-c6d8daa50eaa	1244	85.4522	2	60	MALE	Lung Adenocarcinoma- Not Otherwise Specified (NOS)	No	No	NA	NA	1063.03	20.7333	17.7171
TCGA-55-7995	bb042936-a108-4d39-9530-f250857f3216	TCGA-55-7995-10A-01D-2184-08	TCGA-55-7995-01A-11D-2184-08	95738140-cee1-4da8-ace4-f78d6e9d9765	1243	71.053	4	60	FEMALE	Lung Adenocarcinoma- Not Otherwise Specified (NOS)	No	No	NA	2002	883.189	20.7167	14.7198
TCGA-39-5040	bd47dcf0-a081-4d33-99e5-eae13e6f1766	TCGA-39-5040-11A-01D-2122-08	TCGA-39-5040-01A-21D-2122-08	dac0d40d-31f0-487c-a865-5053b74f4850	1030	75.2709	4	60	MALE	Lung Squamous Cell Carcinoma- Not Otherwise Specified (NOS)	No	No	1964	2005	775.291	17.1667	12.9215
TCGA-60-2724	9dd7c40b-1f60-4a67-a6a8-ee01b3b57092	TCGA-60-2724-11A-01W-0877-08	TCGA-60-2724-01A-01W-0877-08	e08d66ff-c2d1-465c-815f-0d2aef2cdc88	966	41.1235	4	60	MALE	Lung Squamous Cell Carcinoma- Not Otherwise Specified (NOS)	No	No	1976	2006	397.253	16.1	6.62089
TCGA-NC-A5HI	ec60c177-b386-4c28-b4ea-15e5e1863596	TCGA-NC-A5HI-10A-01D-A26K-08	TCGA-NC-A5HI-01A-11D-A26M-08	72128406-c04c-439b-8524-896700e6ede5	956	60.8739	2	60	FEMALE	Lung Squamous Cell Carcinoma- Not Otherwise Specified (NOS)	No	No	1959	NA	581.955	15.9333	9.69925
TCGA-63-A5MW	a232795f-50e0-4a22-b033-91315f436f60	TCGA-63-A5MW-10A-01D-A26K-08	TCGA-63-A5MW-01A-11D-A26M-08	685ee174-e4d2-411d-aa38-7d6fcd594723	939	23.9395	4	60	MALE	Lung Squamous Cell Carcinoma- Not Otherwise Specified (NOS)	No	No	NA	NA	224.792	15.65	3.74654
TCGA-33-AASI	87cd4860-17c9-4ac7-ae1d-0355564e4d13	TCGA-33-AASI-11A-11D-A401-08	TCGA-33-AASI-01A-22D-A401-08	3f45d490-8581-4f20-9689-000924f5f158	841	50.6962	4	60	FEMALE	Lung Squamous Cell Carcinoma- Not Otherwise Specified (NOS)	No	No	NA	NA	426.355	14.0167	7.10592
TCGA-NC-A5HH	915ec548-e7fd-4c61-abe2-ea98478f5af7	TCGA-NC-A5HH-10A-01D-A26K-08	TCGA-NC-A5HH-01A-11D-A26M-08	312a4d31-206b-4832-bad7-831f12e46a37	799	51.5355	2	60	MALE	Lung Basaloid Squamous Cell Carcinoma	No	No	NA	NA	411.768	13.3167	6.86281
TCGA-78-7542	b0de0a48-f9f0-4bb6-954d-3b83f8a87952	TCGA-78-7542-11A-01D-2063-08	TCGA-78-7542-01A-21D-2063-08	c27c2653-64e7-4cdf-9dc9-0cc9f301ca15	761	77.5591	2	60	MALE	Lung Adenocarcinoma- Not Otherwise Specified (NOS)	No	No	1952	NA	590.225	12.6833	9.83708
TCGA-56-7822	f681869b-4c5a-4c2f-b218-34c39695c83a	TCGA-56-7822-10A-01D-2122-08	TCGA-56-7822-01A-11D-2122-08	24ab4142-0c15-45ee-a9e5-042a9e08ecc6	745	20.9932	4	60	MALE	Lung Squamous Cell Carcinoma- Not Otherwise Specified (NOS)	No	No	NA	2011	156.399	12.4167	2.60665
TCGA-22-1012	33ac83b3-13ce-4fe0-becd-7da7cf98be4d	TCGA-22-1012-11A-01D-1521-08	TCGA-22-1012-01A-01D-1521-08	5b1bb078-a801-4282-beab-c871518a7637	616	45.0637	4	60	FEMALE	Lung Squamous Cell Carcinoma- Not Otherwise Specified (NOS)	No	No	1940	2001	277.592	10.2667	4.62654
TCGA-34-2596	7814a4ff-c6f6-48ea-8a26-fce3cca71e92	TCGA-34-2596-11A-01D-1522-08	TCGA-34-2596-01A-01D-1522-08	5e1b09cd-49c9-4d06-954c-14bfc30b9ebc	613	53.5608	3	60	MALE	Lung Squamous Cell Carcinoma- Not Otherwise Specified (NOS)	No	No	NA	1974	328.328	10.2167	5.47213
TCGA-85-8664	4e1e506c-f85b-418b-a907-b81f727cc5a7	TCGA-85-8664-10A-01D-2395-08	TCGA-85-8664-01A-11D-2395-08	e8e52b41-f9a0-4230-ae77-79fb71f4adc6	561	36.3558	2	60	MALE	Lung Squamous Cell Carcinoma- Not Otherwise Specified (NOS)	No	No	1961	NA	203.956	9.35	3.39927
TCGA-33-AASL	333cafff-b423-4676-8326-cbf1de91170b	TCGA-33-AASL-11A-11D-A401-08	TCGA-33-AASL-01A-11D-A401-08	c3e21f9c-0c00-4110-a40a-4453eaa7845a	555	46.7569	2	60	FEMALE	Lung Squamous Cell Carcinoma- Not Otherwise Specified (NOS)	No	No	NA	NA	259.501	9.25	4.32501
TCGA-63-A5ML	f4545d49-9e12-484b-8ddd-f42fe37e50f8	TCGA-63-A5ML-10A-01D-A27N-08	TCGA-63-A5ML-01A-31D-A27K-08	a586e5e7-9439-4c1a-8692-d5364277a1c6	537	46.6984	4	60	MALE	Lung Squamous Cell Carcinoma- Not Otherwise Specified (NOS)	No	No	NA	2009	250.77	8.95	4.1795
TCGA-77-8148	b87f568d-f558-47e7-8c40-6b5e4b80a2fd	TCGA-77-8148-10A-01D-2244-08	TCGA-77-8148-01A-11D-2244-08	9a666550-82de-4ce5-8e09-7768dec1738c	519	45.8755	4	60	MALE	Lung Squamous Cell Carcinoma- Not Otherwise Specified (NOS)	No	No	NA	1999	238.094	8.65	3.96823
TCGA-52-7809	35e40d73-8b95-4b24-9f8a-4e860da742ee	TCGA-52-7809-10A-01D-2122-08	TCGA-52-7809-01A-21D-2122-08	4d56baa1-49dd-4685-b8f0-498021097d57	481	31.096	2	60	MALE	Lung Basaloid Squamous Cell Carcinoma	No	No	1948	NA	149.572	8.01667	2.49286
TCGA-33-A4WN	6843d560-4b09-43a7-976f-05d70ed2c8c8	TCGA-33-A4WN-10A-01D-A25L-08	TCGA-33-A4WN-01A-11D-A25L-08	4dfab4a1-490b-43fa-86e2-5783d24a8a4d	463	14.2236	2	60	MALE	Lung Squamous Cell Carcinoma- Not Otherwise Specified (NOS)	No	No	1970	NA	65.8551	7.71667	1.09759
TCGA-33-AAS8	ea0d2b73-7f7e-4435-b8dc-8ae1ee8adf5f	TCGA-33-AAS8-11A-11D-A401-08	TCGA-33-AAS8-01A-11D-A401-08	473004b8-5730-4d0f-b0d4-8d3c5419637d	453	41.1861	4	60	FEMALE	Lung Squamous Cell Carcinoma- Not Otherwise Specified (NOS)	No	No	1971	1991	186.573	7.55	3.10955
TCGA-22-5485	dcf0cf6e-b8b1-464d-a71a-99814f4eb2cb	TCGA-22-5485-11A-01D-1632-08	TCGA-22-5485-01A-01D-1632-08	d198b8ff-5a7f-43e9-9774-4f01e825c250	427	38.1963	2	60	FEMALE	Lung Squamous Cell Carcinoma- Not Otherwise Specified (NOS)	No	No	NA	NA	163.098	7.11667	2.7183
TCGA-22-5482	9a4c0f29-18b3-4396-a240-f6703ef64e25	TCGA-22-5482-11A-01D-1632-08	TCGA-22-5482-01A-01D-1632-08	c377ec82-871d-4f1a-a58a-b6642cc6abd7	378	25.83	4	60	MALE	Lung Squamous Cell Carcinoma- Not Otherwise Specified (NOS)	No	No	1944	2004	97.6373	6.3	1.62729
TCGA-60-2704	7c1111bb-f885-40ba-bf93-b2d4caec9186	TCGA-60-2704-11A-01D-2042-08	TCGA-60-2704-01A-11D-2042-08	58efb2c8-a60f-4be8-a1fe-96411f6ef62b	368	42.7134	2	60	MALE	Lung Squamous Cell Carcinoma- Not Otherwise Specified (NOS)	No	No	1943	NA	157.185	6.13333	2.61976
TCGA-22-4601	58b79c3d-a3fe-4ff0-ac03-2aee2abc9676	TCGA-22-4601-11A-01D-1441-08	TCGA-22-4601-01A-01D-1441-08	2de0dd1d-e32d-484b-a5a2-042139929b75	335	19.7838	2	60	FEMALE	Lung Squamous Cell Carcinoma- Not Otherwise Specified (NOS)	No	No	NA	NA	66.2758	5.58333	1.1046
TCGA-44-3398	bfa9eea4-0275-4fac-80be-5e2a98957923	TCGA-44-3398-10A-01D-1105-08	TCGA-44-3398-01A-01D-1105-08	b082d2d6-8143-476c-9501-6cb2c3f76ec3	308	47.8983	4	60	FEMALE	Lung Adenocarcinoma- Not Otherwise Specified (NOS)	No	No	1959	2009	147.527	5.13333	2.45878
TCGA-85-8351	e87bd9f8-cfc4-4ad3-9408-bb075389270f	TCGA-85-8351-10A-01D-2293-08	TCGA-85-8351-01A-11D-2293-08	c18b05e7-584e-4788-a9b7-ba08292aa433	296	19.3569	2	60	MALE	Lung Squamous Cell Carcinoma- Not Otherwise Specified (NOS)	No	No	1951	NA	57.2963	4.93333	0.954938
TCGA-34-2608	c58a8d3b-5f2a-43fe-9a5a-814efa4b21f5	TCGA-34-2608-11A-01D-1522-08	TCGA-34-2608-01A-02D-1522-08	12e519a7-0380-4a2a-9169-800c427e804d	269	34.699	3	60	MALE	Lung Squamous Cell Carcinoma- Not Otherwise Specified (NOS)	No	No	NA	1959	93.3403	4.48333	1.55567
TCGA-77-A5GF	b2a6108a-97d9-48da-a102-4da3171d9ceb	TCGA-77-A5GF-10A-01D-A27N-08	TCGA-77-A5GF-01A-21D-A27K-08	d07f717f-b74b-4a40-9ae3-a9620823af10	242	14.1433	4	60	MALE	Lung Squamous Cell Carcinoma- Not Otherwise Specified (NOS)	No	No	1956	1996	34.2268	4.03333	0.570446
TCGA-55-6983	6da142cc-66f9-4104-9101-ac35fa48dc2b	TCGA-55-6983-11A-01D-1945-08	TCGA-55-6983-01A-11D-1945-08	a330f31e-5126-47de-9159-759f0ba4ccfc	208	40.305	4	60	MALE	Mucinous (Colloid) Carcinoma	No	No	NA	NA	83.8343	3.46667	1.39724
TCGA-55-6971	feb5c204-10ef-41de-b350-b78f46b0f190	TCGA-55-6971-11A-01D-1945-08	TCGA-55-6971-01A-11D-1945-08	2b261f34-165b-4dc9-8dc3-c84bbfc81b64	144	26.7865	4	60	FEMALE	Lung Adenocarcinoma- Not Otherwise Specified (NOS)	No	No	1970	2010	38.5726	2.4	0.642876
TCGA-62-A472	65449ebc-6dc9-4b8d-a2fe-1e53501dc380	TCGA-62-A472-10A-01D-A24F-08	TCGA-62-A472-01A-11D-A24D-08	3c4238da-6fb9-4637-bc93-91d5c1d73525	128	0	2	60	MALE	Lung Adenocarcinoma- Not Otherwise Specified (NOS)	No	No	NA	NA	0	2.13333	0
TCGA-86-8055	487e2928-32e3-4aa8-a0b6-f0902e2e4fec	TCGA-86-8055-10A-01D-2238-08	TCGA-86-8055-01A-11D-2238-08	e7f6b157-7d83-4ea1-bc3a-e88ce8a116e3	74	0	2	60	MALE	Lung Adenocarcinoma- Not Otherwise Specified (NOS)	No	No	1955	NA	0	1.23333	0
TCGA-44-6148	b6483fec-245c-4ce4-a087-20f8aafdf29d	TCGA-44-6148-10A-01D-1753-08	TCGA-44-6148-01A-11D-1753-08	746465d4-bd84-438d-be91-098d28de8a6d	9	0	3	60	MALE	Lung Mucinous Adenocarcinoma	No	No	1963	1994	0	0.15	0
TCGA-77-8008	7fb15c7f-ebe1-404c-a3f9-d56c9ff3d30a	TCGA-77-8008-11A-01D-2184-08	TCGA-77-8008-01A-21D-2184-08	4ac2b430-7e58-4ea1-b96c-a7de5a73b118	295	51.9375	4	61.5	MALE	Lung Squamous Cell Carcinoma- Not Otherwise Specified (NOS)	No	No	1945	1986	153.216	4.79675	2.49131
TCGA-39-5036	1b50c1a6-36be-4a4b-b891-396fd5547252	TCGA-39-5036-11A-01D-1441-08	TCGA-39-5036-01A-01D-1441-08	8d1a7898-57b8-411c-b5d3-3368c725a073	556	41.7194	4	63	MALE	Lung Squamous Cell Carcinoma- Not Otherwise Specified (NOS)	No	No	1957	2000	231.96	8.8254	3.6819
TCGA-66-2744	77b1d39d-de61-4274-8912-66fda83ccd01	TCGA-66-2744-11A-01D-0983-08	TCGA-66-2744-01A-01D-0983-08	b5c0acd8-90f0-4906-b576-a9ced2765b69	474	31.8694	4	63	MALE	Lung Squamous Cell Carcinoma- Not Otherwise Specified (NOS)	No	No	1956	2006	151.061	7.52381	2.39779
TCGA-44-6777	6267e9cc-8130-49d5-b8a0-82e01dfb3874	TCGA-44-6777-10A-01D-1855-08	TCGA-44-6777-01A-11D-1855-08	fc2120f5-d314-4654-98e5-063d093c063e	741	54.3087	4	64	FEMALE	Lung Adenocarcinoma- Not Otherwise Specified (NOS)	No	No	1942	2006	402.427	11.5781	6.28793
TCGA-60-2695	62ed9075-ba2e-4db3-bb1e-417d42ac503b	TCGA-60-2695-11A-01D-1522-08	TCGA-60-2695-01A-01D-1522-08	cf2ec382-b0ff-4242-b5e6-2f221db3c242	417	40.168	3	64	FEMALE	Lung Basaloid Squamous Cell Carcinoma	No	No	1951	1983	167.501	6.51562	2.6172
TCGA-78-7167	3edf87a3-689f-4643-ab94-ddb3fdd68e8f	TCGA-78-7167-11A-01D-2063-08	TCGA-78-7167-01A-11D-2063-08	be9f15a9-2bc2-49e1-aeba-413ba21833f6	236	33.7756	2	64	MALE	Lung Papillary Adenocarcinoma	No	No	1937	NA	79.7105	3.6875	1.24548
TCGA-96-7544	5db2629b-e8f6-445c-a590-e194d107e330	TCGA-96-7544-10A-01D-2042-08	TCGA-96-7544-01A-11D-2042-08	d0c7c6fb-1a05-4f3d-ae36-0a1410502229	825	34.1818	2	65	MALE	Lung Squamous Cell Carcinoma- Not Otherwise Specified (NOS)	No	No	1943	NA	282	12.6923	4.33846
TCGA-49-4514	b52b0405-02d6-4b1d-b121-18f2f322c20f	TCGA-49-4514-11A-01D-1855-08	TCGA-49-4514-01A-21D-1855-08	8c2fe5ce-f703-45ac-8396-d89792c8d7f0	608	38.589	3	65	FEMALE	Lung Papillary Adenocarcinoma	No	No	NA	NA	234.621	9.35385	3.60955
TCGA-58-8386	c2ebb683-8b7f-4a12-b351-412ae22ac74d	TCGA-58-8386-10A-01D-2293-08	TCGA-58-8386-01A-11D-2293-08	f5aa7b9d-18da-410f-8277-9f6e6f1fcb90	559	33.3949	2	65	MALE	Lung Squamous Cell Carcinoma- Not Otherwise Specified (NOS)	No	No	NA	NA	186.678	8.6	2.87196
TCGA-66-2783	9de1bcd9-6b97-49bc-a359-6742535a9620	TCGA-66-2783-11A-01D-1267-08	TCGA-66-2783-01A-01D-1267-08	277ae65f-000a-4b38-9b4b-b296bbe180e3	522	38.8113	4	65	MALE	Lung Squamous Cell Carcinoma- Not Otherwise Specified (NOS)	No	No	1960	2003	202.595	8.03077	3.11685
TCGA-56-8629	e8c70bcc-8127-462e-9e73-b2405115a505	TCGA-56-8629-10A-01D-2395-08	TCGA-56-8629-01A-11D-2395-08	478e01f9-f5ee-4a31-a922-3fbc91dcb9cb	866	13.567	4	66	MALE	Lung Squamous Cell Carcinoma- Not Otherwise Specified (NOS)	No	No	1968	2001	117.49	13.1212	1.78016
TCGA-55-8615	404f2d41-f95c-4882-85d8-5754c41b3f7e	TCGA-55-8615-10A-01D-2393-08	TCGA-55-8615-01A-11D-2393-08	361452d7-2da7-4b3f-a82e-c19c73f4bec7	296	36.5602	2	67	MALE	Lung Adenocarcinoma- Not Otherwise Specified (NOS)	No	No	1966	NA	108.218	4.41791	1.6152
TCGA-44-6144	ee676c3b-ce6f-4e93-a623-7afc5ef43aa4	TCGA-44-6144-10A-01D-1753-08	TCGA-44-6144-01A-11D-1753-08	b31c948c-365c-4e00-bf86-3b4483a39427	467	67.4234	2	67.5	MALE	Lung Adenocarcinoma- Not Otherwise Specified (NOS)	No	No	1968	NA	314.867	6.91852	4.6647
TCGA-64-5778	31d74fd9-f172-4b58-9556-3edad3fa4b3b	TCGA-64-5778-10A-01D-1625-08	TCGA-64-5778-01A-01D-1625-08	44c2851d-42a5-4117-af47-c5c62c54d524	973	83.301	4	68	MALE	Lung Bronchioloalveolar Carcinoma Nonmucinous	No	No	1966	2000	810.518	14.3088	11.9194
TCGA-83-5908	a6087fbe-dd38-4d6d-ae23-c981a70f9e13	TCGA-83-5908-10A-01D-2284-08	TCGA-83-5908-01A-21D-2284-08	ebab71fe-b140-4ea9-b25b-94e06b70f1df	472	46.0583	4	69	FEMALE	Lung Adenocarcinoma- Not Otherwise Specified (NOS)	No	No	1962	2007	217.395	6.84058	3.15065
TCGA-77-A5G7	6f944b6f-b8b1-4ecb-8f33-157e1a897d05	TCGA-77-A5G7-10A-01D-A27N-08	TCGA-77-A5G7-01B-11D-A27K-08	062d2a6f-e4c4-4cb5-b2bd-f777c251f167	250	19.5796	2	69	MALE	Lung Squamous Cell Carcinoma- Not Otherwise Specified (NOS)	No	No	1963	NA	48.9491	3.62319	0.709407
TCGA-77-8131	c00163a9-063f-4190-b7cf-77a36e484a13	TCGA-77-8131-10A-01D-2244-08	TCGA-77-8131-01A-11D-2244-08	a1f3a404-2057-4dd3-a98e-5241d27f48b3	121	15.0346	4	69	MALE	Lung Squamous Cell Carcinoma- Not Otherwise Specified (NOS)	No	No	1941	1987	18.1918	1.75362	0.26365
TCGA-77-7141	8bca9d99-9a20-4307-9f08-748ac26d5847	TCGA-77-7141-11A-01D-2042-08	TCGA-77-7141-01A-11D-2042-08	94663bd5-27a3-4af2-87b5-1a98d1321458	1219	21.212	4	70	MALE	Lung Squamous Cell Carcinoma- Not Otherwise Specified (NOS)	No	No	1953	1988	258.574	17.4143	3.69391
TCGA-62-8399	ac8586ab-3da8-49e7-b77d-cbbe05168b04	TCGA-62-8399-10A-01D-2323-08	TCGA-62-8399-01A-21D-2323-08	0938ab32-270a-490f-b0f8-5572f37614d5	1109	53.4793	4	70	MALE	Lung Papillary Adenocarcinoma	No	No	NA	NA	593.085	15.8429	8.47265
TCGA-22-5489	a86a9238-a8de-43ed-aa8e-0cd993f0ef93	TCGA-22-5489-11A-01D-1632-08	TCGA-22-5489-01A-01D-1632-08	3c2fc265-75e2-4abe-9268-f25bf007d91a	494	41.7498	4	70	MALE	Lung Squamous Cell Carcinoma- Not Otherwise Specified (NOS)	No	No	NA	2003	206.244	7.05714	2.94635
TCGA-66-2771	633e7427-5396-433d-a3a8-197fa3621b44	TCGA-66-2771-11A-01D-0983-08	TCGA-66-2771-01A-01D-0983-08	815a6559-608d-4bbd-aa8a-0a909b29f49d	479	30.652	4	70	MALE	Lung Squamous Cell Carcinoma- Not Otherwise Specified (NOS)	No	No	1971	2006	146.823	6.84286	2.09747
TCGA-66-2785	65d1fee0-bef2-45fa-b08c-f199a4b4ae92	TCGA-66-2785-11A-01D-1522-08	TCGA-66-2785-01A-01W-0877-08	d81a8416-79fc-4242-b462-227ddb9b2b00	108	0	4	70	MALE	Lung Squamous Cell Carcinoma- Not Otherwise Specified (NOS)	No	No	NA	2008	0	1.54286	0
TCGA-05-4398	05832e31-9873-47db-bce3-ffcd0656265d	TCGA-05-4398-10A-01D-1265-08	TCGA-05-4398-01A-01D-1265-08	cfb5b7c7-acb2-4648-a6a8-cbf9b8761c6c	1470	64.4279	2	72	FEMALE	Lung Adenocarcinoma Mixed Subtype	No	No	NA	NA	947.09	20.4167	13.154
TCGA-66-2757	6dda3ea2-586c-4af1-a050-0283dc19f86a	TCGA-66-2757-11A-01D-1522-08	TCGA-66-2757-01A-01D-1522-08	c1afd467-9dcb-48c8-8fb5-5ee6a25cf2c5	539	47	4	72	FEMALE	Lung Squamous Cell Carcinoma- Not Otherwise Specified (NOS)	No	No	1959	2007	253.33	7.48611	3.51847
TCGA-05-5423	4b3123ac-71bd-45cd-8630-d6b8f91aba23	TCGA-05-5423-10A-01D-1625-08	TCGA-05-5423-01A-01D-1625-08	52b592dc-f4b0-49c9-9de8-bdf4684cc2d3	275	42.6075	3	72	MALE	Lung Adenocarcinoma Mixed Subtype	No	No	1956	1980	117.171	3.81944	1.62737
TCGA-77-A5G6	a6adc447-33e0-4544-b172-94cc5cf2e807	TCGA-77-A5G6-10A-01D-A27N-08	TCGA-77-A5G6-01A-11D-A27K-08	a6da00a0-e269-4a4e-b712-0ac0466d7647	1094	73.1994	2	74	MALE	Lung Squamous Cell Carcinoma- Not Otherwise Specified (NOS)	No	No	1955	NA	800.802	14.7838	10.8216
TCGA-92-8063	c2aa71d6-5a2f-4ec0-ad92-c70725114469	TCGA-92-8063-10A-01D-2244-08	TCGA-92-8063-01G-01D-A38P-08	a76f2566-7f8b-46c3-899a-10b8b673199b	703	62.8686	2	74	MALE	Lung Squamous Cell Carcinoma- Not Otherwise Specified (NOS)	No	No	1975	NA	441.966	9.5	5.97252
TCGA-92-8063	4256cc96-046f-4a7a-a188-37b0b3e9b455	TCGA-92-8063-10A-01D-2244-08	TCGA-92-8063-01A-11D-2244-08	a76f2566-7f8b-46c3-899a-10b8b673199b	674	61.9481	2	74	MALE	Lung Squamous Cell Carcinoma- Not Otherwise Specified (NOS)	No	No	1975	NA	417.53	9.10811	5.6423
TCGA-21-1075	3abe1e73-4326-4056-a6f7-460cb7cfc752	TCGA-21-1075-11A-01W-0782-08	TCGA-21-1075-01A-01W-0782-08	fb0fa48b-f0a3-41b7-8719-a1663fa8f422	623	36.436	2	74	MALE	Lung Squamous Cell Carcinoma- Not Otherwise Specified (NOS)	No	No	NA	NA	226.996	8.41892	3.06752
TCGA-49-4505	82ef1cf5-68a6-4634-8a28-81be8b047d20	TCGA-49-4505-11A-01D-1265-08	TCGA-49-4505-01A-01D-1931-08	362af1db-9b79-4125-9e5d-4c331fc5a001	485	49.5516	4	74	FEMALE	Lung Adenocarcinoma- Not Otherwise Specified (NOS)	No	No	1949	1986	240.325	6.55405	3.24764
TCGA-85-7699	9f79ddc0-f221-42e1-a89c-e6ae3a07cbed	TCGA-85-7699-10A-01D-2122-08	TCGA-85-7699-01A-11D-2122-08	ab0c14b5-88e1-4c5b-b905-b3f7a5b62e3b	430	13.1366	3	74	MALE	Lung Squamous Cell Carcinoma- Not Otherwise Specified (NOS)	No	No	1953	1990	56.4874	5.81081	0.763344
TCGA-66-2786	2d5dfc80-e5aa-43bc-a50b-1d960d7cfa98	TCGA-66-2786-11A-01D-1522-08	TCGA-66-2786-01A-01D-1522-08	3de1ccdb-6c6f-4c73-9d7d-cf4846eb688d	422	2.87408	4	74	FEMALE	Lung Squamous Cell Carcinoma- Not Otherwise Specified (NOS)	No	No	1959	2007	12.1286	5.7027	0.1639
TCGA-21-5786	c85a434e-62f9-4363-a585-04ea461a0816	TCGA-21-5786-10A-01D-1632-08	TCGA-21-5786-01A-01D-1632-08	c5884ae2-a06f-42c6-95f2-c6260da48431	778	58.0619	2	75	MALE	Lung Squamous Cell Carcinoma- Not Otherwise Specified (NOS)	No	No	1959	NA	451.722	10.3733	6.02295
TCGA-22-5481	9bfefdfd-dc12-40f6-8160-73e0480c4f92	TCGA-22-5481-11A-01D-1945-08	TCGA-22-5481-01A-31D-1945-08	e8aa3331-e0e8-468c-a049-8e725ea554de	610	44.0963	4	75	FEMALE	Lung Squamous Cell Carcinoma- Not Otherwise Specified (NOS)	No	No	1952	2002	268.987	8.13333	3.5865
TCGA-44-6145	7d65ccef-4e9a-4076-a2df-3348edcaee74	TCGA-44-6145-10A-01D-1753-08	TCGA-44-6145-01A-11D-1753-08	c6a81ae8-d5ec-4531-aef9-686b26426e69	583	88.3477	4	75	FEMALE	Lung Adenocarcinoma- Not Otherwise Specified (NOS)	No	No	1963	1999	515.067	7.77333	6.86756
TCGA-66-2800	7279f110-c383-42dd-b306-e07018c19d5d	TCGA-66-2800-11A-01D-1267-08	TCGA-66-2800-01A-01D-1267-08	cfd6262c-993d-4231-99aa-9a9f290c2c65	463	58.4023	4	75	MALE	Lung Squamous Cell Carcinoma- Not Otherwise Specified (NOS)	No	No	1950	2000	270.403	6.17333	3.60537
TCGA-77-8146	78f40bf4-146c-4e8d-81c5-a4394ff66f29	TCGA-77-8146-10A-01D-2244-08	TCGA-77-8146-01A-11D-2244-08	346a6b6a-1898-4ba9-9a28-1802320eb51e	294	46.8158	2	75	MALE	Lung Squamous Cell Carcinoma- Not Otherwise Specified (NOS)	No	No	1954	NA	137.639	3.92	1.83518
TCGA-MP-A4T2	3edebcff-a2d0-4178-b9c6-15cb20b14808	TCGA-MP-A4T2-10A-01D-A24P-08	TCGA-MP-A4T2-01A-11D-A24P-08	e2b2fd23-fd3d-45d6-83f8-4e0048578c9b	164	0	4	75	MALE	Lung Adenocarcinoma- Not Otherwise Specified (NOS)	No	No	1951	2001	0	2.18667	0
TCGA-22-4605	6b30b802-9536-4cd8-bfc9-aecc7bbeb698	TCGA-22-4605-11A-01D-2122-08	TCGA-22-4605-01A-21D-2122-08	5ae14fe9-c165-4927-a11d-d6e94294c8a0	163	19.9033	4	75	FEMALE	Lung Squamous Cell Carcinoma- Not Otherwise Specified (NOS)	No	No	1946	1996	32.4423	2.17333	0.432564
TCGA-22-4609	5b31b7ee-4db3-4403-b3f5-186c9289925d	TCGA-22-4609-11A-01D-2122-08	TCGA-22-4609-01A-21D-2122-08	ed744fdf-c360-49f9-825b-1b9fb927ddc7	448	48.4098	2	77	MALE	Lung Squamous Cell Carcinoma- Not Otherwise Specified (NOS)	No	No	NA	NA	216.876	5.81818	2.81657
TCGA-NC-A5HJ	480eb138-c304-4e58-b625-f06be6988287	TCGA-NC-A5HJ-10A-01D-A26K-08	TCGA-NC-A5HJ-01A-11D-A26M-08	43669fed-607b-4f3e-a4a8-cb66160a1a69	747	65.7676	4	78	MALE	Lung Squamous Cell Carcinoma- Not Otherwise Specified (NOS)	No	No	NA	2009	491.284	9.57692	6.29851
TCGA-77-8140	7e9735e8-aab9-4aeb-b00d-0dc17bc561c6	TCGA-77-8140-10A-01D-2244-08	TCGA-77-8140-01A-11D-2244-08	0fc12d09-c83e-4908-93cf-effe79ddc984	659	41.9242	4	78	FEMALE	Lung Squamous Cell Carcinoma- Not Otherwise Specified (NOS)	No	No	1962	2001	276.28	8.44872	3.54205
TCGA-68-7755	90b99e5d-abfe-4364-b00f-6d20fb2bb672	TCGA-68-7755-10A-01D-2122-08	TCGA-68-7755-01A-11D-2122-08	315b472d-0d70-4806-9c46-895a4af24a43	541	40.7471	4	78	FEMALE	Lung Squamous Cell Carcinoma- Not Otherwise Specified (NOS)	No	No	1973	1999	220.442	6.9359	2.82618
TCGA-49-4507	4f901a82-9bfb-49a1-bc64-bfe8523f1ee4	TCGA-49-4507-11A-01D-1265-08	TCGA-49-4507-01A-01D-1265-08	409ec7ea-7071-41f9-8ac7-d63cbabd3e6c	372	38.6534	4	78	FEMALE	Lung Adenocarcinoma- Not Otherwise Specified (NOS)	No	No	NA	1991	143.79	4.76923	1.84347
TCGA-77-7337	fa917da8-3f65-4e15-9eeb-6360e4de001c	TCGA-77-7337-11A-01D-2042-08	TCGA-77-7337-01A-21D-2042-08	c028fd32-7159-4d23-aa29-2a594d7bc594	677	31.1434	4	79.5	MALE	Lung Squamous Cell Carcinoma- Not Otherwise Specified (NOS)	No	No	1942	1996	210.841	8.51572	2.65209
TCGA-55-7907	03130f15-a35f-4c80-a9a2-72be73f72e7d	TCGA-55-7907-10A-01D-2167-08	TCGA-55-7907-01A-11D-2167-08	030f310c-4008-4a27-b885-29792fd8f428	2146	70.2551	3	80	MALE	Lung Adenocarcinoma- Not Otherwise Specified (NOS)	No	No	1954	1994	1507.67	26.825	18.8459
TCGA-NC-A5HG	2208a0ab-9ce5-45f6-b450-d65d4617e718	TCGA-NC-A5HG-10A-01D-A26K-08	TCGA-NC-A5HG-01A-11D-A26M-08	e48a91b0-aeab-4d85-b14c-71ca6a50e3ea	1361	24.4006	4	80	MALE	Lung Basaloid Squamous Cell Carcinoma	No	No	1968	2008	332.092	17.0125	4.15115
TCGA-66-2766	e531d5a8-f810-4f98-a728-9236692e3521	TCGA-66-2766-11A-01D-1522-08	TCGA-66-2766-01A-01D-1522-08	3d4679bb-0a18-414b-b547-131723b1812c	867	46.9317	4	80	MALE	Lung Squamous Cell Carcinoma- Not Otherwise Specified (NOS)	No	No	1967	2007	406.898	10.8375	5.08622
TCGA-56-7823	ec260180-0c85-4cc9-bae5-379f6bab5544	TCGA-56-7823-10A-01D-2244-08	TCGA-56-7823-01B-11D-2244-08	9c39a91f-0ce3-44d2-8926-b6d0b56d080b	657	58.369	4	80	FEMALE	Lung Squamous Cell Carcinoma- Not Otherwise Specified (NOS)	No	No	1968	2008	383.484	8.2125	4.79355
TCGA-85-8481	1518b379-c7ba-4290-905a-b5d842d7c7c3	TCGA-85-8481-10A-01D-2323-08	TCGA-85-8481-01A-11D-2323-08	799cd7b0-a005-4474-b759-0461c94dd245	651	53.91	4	80	MALE	Lung Papillary Squamous Cell Caricnoma	No	No	NA	2008	350.954	8.1375	4.38693
TCGA-90-A59Q	f16a7795-5606-4fd2-a460-ebe40b01fb00	TCGA-90-A59Q-10A-01D-A26K-08	TCGA-90-A59Q-01A-11D-A26M-08	2dd61463-8fbd-48f3-a995-eede095826ec	605	75.8136	2	80	FEMALE	Lung Squamous Cell Carcinoma- Not Otherwise Specified (NOS)	No	No	1972	NA	458.672	7.5625	5.7334
TCGA-05-4430	9fdebe77-c498-4114-b909-734cd812acce	TCGA-05-4430-10A-01D-1265-08	TCGA-05-4430-01A-02D-1265-08	df3402cb-9a1b-4639-8e70-96bea161ad26	464	73.8448	4	80	FEMALE	Lung Adenocarcinoma Mixed Subtype	No	No	NA	NA	342.64	5.8	4.283
TCGA-66-2788	36a9d433-4666-4aba-9ade-921476ba4add	TCGA-66-2788-11A-01D-0983-08	TCGA-66-2788-01A-01D-0983-08	d960e37b-3552-4336-a082-7258d0b3419e	423	28.525	4	80	MALE	Lung Squamous Cell Carcinoma- Not Otherwise Specified (NOS)	No	No	1968	2008	120.661	5.2875	1.50826
TCGA-51-4081	c9ed5a99-f3e5-442e-9e66-c200dba51ab3	TCGA-51-4081-11A-01D-1458-08	TCGA-51-4081-01A-01D-1458-08	6f52f12f-3a3e-4a1a-a3f8-75e349f090f9	420	27.3961	2	80	MALE	Lung Squamous Cell Carcinoma- Not Otherwise Specified (NOS)	No	No	NA	NA	115.064	5.25	1.4383
TCGA-44-A47A	d45b4489-3cde-4c2c-8b57-2725382826ac	TCGA-44-A47A-10A-01D-A24F-08	TCGA-44-A47A-01A-21D-A24D-08	ab002ab9-7f10-4623-948e-3666a7a98a88	409	34.5786	4	80	FEMALE	Lung Adenocarcinoma- Not Otherwise Specified (NOS)	No	No	1970	2010	141.427	5.1125	1.76783
TCGA-94-A5I6	19186012-90da-4b30-9916-28bde172bfce	TCGA-94-A5I6-10A-01D-A27N-08	TCGA-94-A5I6-01A-21D-A27K-08	a86cd1e9-47e6-414e-b7fc-0b231edcf707	385	32.509	4	80	MALE	Lung Squamous Cell Carcinoma- Not Otherwise Specified (NOS)	No	No	1972	2012	125.16	4.8125	1.5645
TCGA-58-8388	bdadc2e4-513e-4e57-87fd-72790543c647	TCGA-58-8388-10A-01D-2323-08	TCGA-58-8388-01A-11D-2323-08	ffcab7b8-e59e-422c-931a-8bb974a82d06	383	49.337	2	80	MALE	Lung Basaloid Squamous Cell Carcinoma	No	No	NA	NA	188.961	4.7875	2.36201
TCGA-66-2781	e83871da-4b40-46b5-bfe9-037ab365887f	TCGA-66-2781-11A-01D-1522-08	TCGA-66-2781-01A-01D-1522-08	135027ea-06b8-4246-920d-8a17e7ae2edd	309	37.8522	4	80	MALE	Lung Squamous Cell Carcinoma- Not Otherwise Specified (NOS)	No	No	1954	2007	116.963	3.8625	1.46204
TCGA-56-A4BX	1ee3e192-c555-423d-a303-cba2b57b6e3f	TCGA-56-A4BX-10A-01D-A24F-08	TCGA-56-A4BX-01A-11D-A24D-08	0f9f1e9f-5b6a-4a3e-80bd-eb86a346c20b	337	58.8615	4	83	MALE	Lung Squamous Cell Carcinoma- Not Otherwise Specified (NOS)	No	No	1957	2012	198.363	4.06024	2.38992
TCGA-22-1011	694428a7-023e-4b3f-92a3-fe4ba38afd3f	TCGA-22-1011-11A-01D-1521-08	TCGA-22-1011-01A-01D-1521-08	8e468e0e-e793-459e-9273-4f25a1c87e1b	188	1.69073	2	83	MALE	Lung Squamous Cell Carcinoma- Not Otherwise Specified (NOS)	No	No	1946	NA	3.17857	2.26506	0.038296
TCGA-33-AASD	a291d3d3-bb76-458a-a722-fa1509c70581	TCGA-33-AASD-11A-11D-A401-08	TCGA-33-AASD-01A-11D-A401-08	41442f99-6e36-4c58-80b1-aece36750238	818	62.0545	2	84	MALE	Lung Squamous Cell Carcinoma- Not Otherwise Specified (NOS)	No	No	1950	NA	507.606	9.7381	6.04292
TCGA-78-7156	ba34b139-65d2-4fe8-b289-6ce20d208340	TCGA-78-7156-10A-01D-2036-08	TCGA-78-7156-01A-11D-2036-08	a371b4b4-7369-4cb7-8d0b-d27ace9c11fa	767	43.2305	3	84	MALE	Lung Adenocarcinoma Mixed Subtype	No	No	1961	1989	331.578	9.13095	3.94736
TCGA-22-1002	b6dbef3a-40e1-4faa-a186-195d97351263	TCGA-22-1002-11A-01D-1521-08	TCGA-22-1002-01A-01D-1521-08	be70be41-c749-405f-b196-660bacf68652	487	48.7676	4	85	MALE	Lung Squamous Cell Carcinoma- Not Otherwise Specified (NOS)	No	No	1952	2001	237.498	5.72941	2.7941
TCGA-66-2795	0cb48be6-9ef6-4641-97cb-433ef043f967	TCGA-66-2795-11A-01D-0983-08	TCGA-66-2795-01A-02D-0983-08	34ed7d7b-2260-40bc-bedf-7058966163cf	683	39.5041	4	86	MALE	Lung Squamous Cell Carcinoma- Not Otherwise Specified (NOS)	No	No	1965	2008	269.813	7.94186	3.13736
TCGA-56-1622	b416e3df-0ed1-4117-a71b-fe155d3e26e0	TCGA-56-1622-11A-01D-1521-08	TCGA-56-1622-01A-01D-1521-08	9c2c307f-8168-444a-a5cb-e5eccbdef001	584	44.0384	4	86	MALE	Lung Squamous Cell Carcinoma- Not Otherwise Specified (NOS)	No	No	1962	2006	257.184	6.7907	2.99052
TCGA-33-4582	a42d76a7-def0-424a-8166-98a529bf06bf	TCGA-33-4582-11A-01D-1441-08	TCGA-33-4582-01A-01D-1441-08	d8a1f3aa-0c93-4bf5-9571-036a8e82f6de	401	35.7214	2	86	MALE	Lung Squamous Cell Carcinoma- Not Otherwise Specified (NOS)	No	No	1966	NA	143.243	4.66279	1.66561
TCGA-34-8454	e6172bbc-1278-4c8e-b5b2-e9e35540c6fa	TCGA-34-8454-10A-01D-2323-08	TCGA-34-8454-01A-11D-2323-08	91cae84f-0192-43dd-a0cf-9c9317ef2f29	1061	37.8053	4	90	FEMALE	Lung Squamous Cell Carcinoma- Not Otherwise Specified (NOS)	No	No	NA	NA	401.114	11.7889	4.45683
TCGA-44-A4SS	c8fd0286-360f-4b2b-87c6-e72d2ab352d9	TCGA-44-A4SS-10A-01D-A24P-08	TCGA-44-A4SS-01A-11D-A24P-08	26eefb3d-7302-41fe-9732-dacb72e1d0b0	1014	59.8414	4	90	MALE	Lung Adenocarcinoma- Not Otherwise Specified (NOS)	No	No	1952	2012	606.792	11.2667	6.74213
TCGA-60-2722	dfab1136-8e58-4a08-931f-bcfe463122b7	TCGA-60-2722-11A-01W-0877-08	TCGA-60-2722-01A-01W-0877-08	735fb307-dcd3-432c-8d60-72bdc069f490	722	24.364	4	90	MALE	Lung Squamous Cell Carcinoma- Not Otherwise Specified (NOS)	No	No	NA	2008	175.908	8.02222	1.95454
TCGA-60-2722	3a56822b-8f51-4297-8b35-d04448e22747	TCGA-60-2722-11A-01D-1522-08	TCGA-60-2722-01A-01D-1522-08	e68fb461-c1b8-416e-a1d4-90dbd6d520bc	688	20.26	4	90	MALE	Lung Squamous Cell Carcinoma- Not Otherwise Specified (NOS)	No	No	NA	2008	139.389	7.64444	1.54876
TCGA-77-A5G8	d02f8d33-8782-40c7-ad41-163d64a9742c	TCGA-77-A5G8-10A-01D-A27N-08	TCGA-77-A5G8-01B-11D-A27K-08	9cecb246-4015-43a5-a53f-43947df8b11d	483	31.3187	4	90	MALE	Lung Squamous Cell Carcinoma- Not Otherwise Specified (NOS)	No	No	1949	2009	151.269	5.36667	1.68077
TCGA-21-1071	8720e462-2f29-4d1c-91a9-cc75da33f95a	TCGA-21-1071-11A-01D-1521-08	TCGA-21-1071-01A-01D-1521-08	805e58c1-ebcb-4f64-a948-dfc0479e69dd	351	36.6048	2	90	MALE	Lung Squamous Cell Carcinoma- Not Otherwise Specified (NOS)	No	No	NA	NA	128.483	3.9	1.42759
TCGA-85-8479	a30170fb-63b0-4199-8978-875585439dfb	TCGA-85-8479-10A-01D-2323-08	TCGA-85-8479-01A-11D-2323-08	e1410d2e-0ae6-4099-aeb6-7168a24d276d	258	7.96667	4	90	MALE	Lung Papillary Squamous Cell Caricnoma	No	No	NA	2010	20.554	2.86667	0.228378
TCGA-56-8503	83b57851-4d31-4871-a367-19d4762b8c08	TCGA-56-8503-10A-01D-2395-08	TCGA-56-8503-01A-11D-2395-08	c3d1b42f-2fa4-4618-87d6-1d3e6fc75cc9	295	10.0668	2	91	FEMALE	Lung Squamous Cell Carcinoma- Not Otherwise Specified (NOS)	No	No	1951	NA	29.697	3.24176	0.326341
TCGA-L9-A7SV	8e61dc79-aaf3-41c7-b8af-36872b0daeaa	TCGA-L9-A7SV-10A-01D-A39A-08	TCGA-L9-A7SV-01A-11D-A397-08	5025a06c-a3d2-4a6c-af2e-d1491729146c	3376	89.4052	3	93	MALE	Lung Adenocarcinoma- Not Otherwise Specified (NOS)	No	No	1959	1990	3018.32	36.3011	32.4551
TCGA-91-6829	1126f308-ee64-40df-bd58-c291a9d91781	TCGA-91-6829-11A-01D-1855-08	TCGA-91-6829-01A-21D-1855-08	5bc968e0-43e1-43ef-85aa-0f96154aae12	1310	63.5031	4	94.5	MALE	Lung Bronchioloalveolar Carcinoma Nonmucinous	No	No	1940	2003	831.891	13.8624	8.80308
TCGA-S2-AA1A	461038c7-6aed-484f-9c1b-8ff2fcadf933	TCGA-S2-AA1A-10A-01D-A39A-08	TCGA-S2-AA1A-01A-12D-A397-08	5e11a039-ce2c-4fe2-b174-609f4128082d	204	71.4381	3	95	FEMALE	Lung Bronchioloalveolar Carcinoma Mucinous	No	No	1957	1995	145.734	2.14737	1.53404
TCGA-55-7911	e8ec7f71-df13-4471-b38a-e823f936655c	TCGA-55-7911-10A-01D-2167-08	TCGA-55-7911-01A-11D-2167-08	5506c8be-53ce-4ffc-994b-033da39c01a4	389	31.7006	3	96	FEMALE	Lung Adenocarcinoma- Not Otherwise Specified (NOS)	No	No	1959	1981	123.315	4.05208	1.28453
TCGA-77-8009	acd6683c-66e2-4366-a026-7b4b3e7baa02	TCGA-77-8009-11A-01D-2184-08	TCGA-77-8009-01A-11D-2184-08	15d739e1-988a-409c-989d-a7f04bea341e	344	6.58824	4	97.5	MALE	Lung Squamous Cell Carcinoma- Not Otherwise Specified (NOS)	No	No	1967	2006	22.6636	3.52821	0.232447
TCGA-77-A5GA	a6aecf48-360e-4ff5-89e1-956730f96bcc	TCGA-77-A5GA-10A-01D-A27N-08	TCGA-77-A5GA-01A-11D-A27K-08	2463463e-02ea-4485-8d7d-5353d5d021bc	307	21.2039	3	99	MALE	Lung Squamous Cell Carcinoma- Not Otherwise Specified (NOS)	No	No	1949	1982	65.096	3.10101	0.657535
TCGA-21-1080	ae5c2818-bca9-49c1-9063-758d0e1c9062	TCGA-21-1080-11A-01W-0782-08	TCGA-21-1080-01A-01W-0782-08	3a15aa2a-0a0b-4306-a300-5d07f075a4c1	2480	10.0115	4	100	MALE	Lung Squamous Cell Carcinoma- Not Otherwise Specified (NOS)	No	No	NA	1991	248.286	24.8	2.48286
TCGA-55-A4DG	c6e94c90-a262-4ce1-9949-beb16c629e14	TCGA-55-A4DG-10A-01D-A24F-08	TCGA-55-A4DG-01A-11D-A24D-08	75f876bf-e97f-40da-b016-d40d1b5b7d68	1821	83.7089	4	100	MALE	Lung Adenocarcinoma- Not Otherwise Specified (NOS)	No	No	NA	2012	1524.34	18.21	15.2434
TCGA-NC-A5HN	1c8dc474-c756-4abb-8293-f2b969ddf7d7	TCGA-NC-A5HN-10A-01D-A26K-08	TCGA-NC-A5HN-01A-11D-A26M-08	5a074126-359d-47bd-b5a5-74e5b2d0a9eb	1285	34.2976	4	100	MALE	Lung Squamous Cell Carcinoma- Not Otherwise Specified (NOS)	No	No	1953	2001	440.724	12.85	4.40724
TCGA-21-5787	b229f3c0-af69-44a1-9f1e-71ba395d9ec4	TCGA-21-5787-10A-01D-1632-08	TCGA-21-5787-01A-01D-1632-08	55778323-25b8-497a-8867-8379c1643394	883	66.0396	4	100	MALE	Lung Squamous Cell Carcinoma- Not Otherwise Specified (NOS)	No	No	1956	2009	583.13	8.83	5.8313
TCGA-55-8301	7f8b08ea-4d65-4ec9-83b4-c9a85eae960d	TCGA-55-8301-10A-01D-2284-08	TCGA-55-8301-01A-11D-2284-08	937804f6-60e1-456b-ba2f-4cce9ca2f30e	605	57.1397	2	100	MALE	Lung Adenocarcinoma- Not Otherwise Specified (NOS)	No	No	1962	NA	345.695	6.05	3.45695
TCGA-43-A475	a1b5d392-0fc4-4854-bcf8-f37240dd4771	TCGA-43-A475-10A-01D-A24F-08	TCGA-43-A475-01A-11D-A24D-08	6c34fb28-246b-4336-a4ee-5c0432f836b6	507	49.7682	4	100	FEMALE	Lung Squamous Cell Carcinoma- Not Otherwise Specified (NOS)	No	No	1958	2008	252.325	5.07	2.52325
TCGA-56-7731	6012cb34-0f66-49e5-9757-e489eff806fa	TCGA-56-7731-10A-01D-2122-08	TCGA-56-7731-01A-11D-2122-08	13487533-4507-4704-93a7-1f1c789e0f7f	504	43.5766	4	100	FEMALE	Lung Squamous Cell Carcinoma- Not Otherwise Specified (NOS)	No	No	1961	2011	219.626	5.04	2.19626
TCGA-63-A5MT	fd38500d-6e62-41de-82e0-f30e0a14d12e	TCGA-63-A5MT-10A-01D-A26K-08	TCGA-63-A5MT-01A-21D-A26M-08	eba255ef-0a6e-49dd-94a6-00555bd0a2d5	484	34.206	4	100	MALE	Lung Squamous Cell Carcinoma- Not Otherwise Specified (NOS)	No	No	1961	2011	165.557	4.84	1.65557
TCGA-22-5477	195cfbc3-1388-412c-83ae-3ce674acb70f	TCGA-22-5477-11A-11D-1632-08	TCGA-22-5477-01A-01D-1632-08	67658703-889e-42b4-8829-500819491231	348	0	2	100	MALE	Lung Squamous Cell Carcinoma- Not Otherwise Specified (NOS)	No	No	NA	NA	0	3.48	0
TCGA-66-2794	6480a5fe-5a61-47f1-8480-cad6a00b1d0a	TCGA-66-2794-11A-01D-1267-08	TCGA-66-2794-01A-01D-1267-08	42a9d2c5-3859-4f12-871a-dd90c97071ea	343	2.56186	4	100	MALE	Lung Squamous Cell Carcinoma- Not Otherwise Specified (NOS)	No	No	1957	1993	8.78718	3.43	0.0878718
TCGA-49-4506	1a565c1b-548f-4e31-9577-e03e0cfa2890	TCGA-49-4506-11A-01D-1265-08	TCGA-49-4506-01A-01D-1265-08	dd63f601-941a-4870-8d89-c36d8c43e1a5	221	45.8864	2	100	FEMALE	Lung Adenocarcinoma- Not Otherwise Specified (NOS)	No	No	NA	NA	101.409	2.21	1.01409
TCGA-77-8007	9fa70451-882e-403e-bbd1-a52641b29cf8	TCGA-77-8007-11A-01D-2184-08	TCGA-77-8007-01A-11D-2184-08	d40fd495-f6de-4996-80df-78a5a7ffd357	153	0	2	100	MALE	Lung Squamous Cell Carcinoma- Not Otherwise Specified (NOS)	No	No	1960	NA	0	1.53	0
TCGA-56-A62T	c0e18e8d-8f7f-46fa-8255-1e249e2ccb80	TCGA-56-A62T-10A-01D-A401-08	TCGA-56-A62T-01A-11D-A401-08	b12ff9b5-fc89-4ba1-9686-1f7e3af98c12	1034	67.2744	2	102	MALE	Lung Squamous Cell Carcinoma- Not Otherwise Specified (NOS)	No	No	1962	NA	695.617	10.1373	6.81978
TCGA-NJ-A4YG	cf5137d4-19ee-4bfc-ac92-4b727a807fbd	TCGA-NJ-A4YG-10A-01D-A25L-08	TCGA-NJ-A4YG-01A-22D-A25L-08	1f342bd1-360f-46e2-a474-65447e7d24e8	335	30.32	4	104	MALE	Lung Adenocarcinoma- Not Otherwise Specified (NOS)	No	No	1955	2007	101.572	3.22115	0.976654
TCGA-55-8096	68eda13f-2429-4bdd-8ab9-f4a586d1f2c1	TCGA-55-8096-10A-01D-2238-08	TCGA-55-8096-01A-11D-2238-08	13b38f59-7bbc-4074-a3e3-b3d9c1f505e0	250	57.622	2	104	FEMALE	Lung Adenocarcinoma- Not Otherwise Specified (NOS)	No	No	1959	NA	144.055	2.40385	1.38514
TCGA-33-4586	0e66eb2f-0ba4-40e3-9526-41518974ecf6	TCGA-33-4586-11A-01D-1441-08	TCGA-33-4586-01A-01D-1441-08	331408cb-dc2a-4132-a775-19ce2cc979ee	858	44.2846	4	108	MALE	Lung Squamous Cell Carcinoma- Not Otherwise Specified (NOS)	No	No	1961	2004	379.962	7.94444	3.51817
TCGA-66-2765	5aa47c88-d90e-4fe3-8262-672bb07d9acc	TCGA-66-2765-11A-01D-1522-08	TCGA-66-2765-01A-01D-1522-08	9669e630-661e-4c5f-9d72-15c9ecef2a35	181	33.5179	4	108	MALE	Lung Squamous Cell Carcinoma- Not Otherwise Specified (NOS)	No	No	1953	2007	60.6674	1.67593	0.561735
TCGA-64-5775	eebf37f9-7fd5-403b-a894-d91ae759da0a	TCGA-64-5775-10A-01D-1625-08	TCGA-64-5775-01A-01D-1625-08	3dc51b3e-5b20-4290-b6d4-8fba94031b15	1039	77.6565	2	110	MALE	Lung Adenocarcinoma- Not Otherwise Specified (NOS)	Yes	No	1950	NA	806.851	9.44545	7.33501
TCGA-MP-A4SV	012aaf6c-c54a-4eb7-b24a-fdc4a526ffb2	TCGA-MP-A4SV-10A-01D-A24P-08	TCGA-MP-A4SV-01A-11D-A24P-08	43e2f7f4-2a24-482f-b6a5-31ec5a362c62	798	35.0313	2	110	MALE	Lung Adenocarcinoma- Not Otherwise Specified (NOS)	No	No	1946	NA	279.55	7.25455	2.54136
TCGA-60-2720	d4189a71-139b-4698-ad98-9e0a7178e88b	TCGA-60-2720-11A-01D-1522-08	TCGA-60-2720-01A-01D-1522-08	5d35f7e3-e567-41ff-b1c7-72bf13f384bf	757	45.9816	4	110	FEMALE	Lung Squamous Cell Carcinoma- Not Otherwise Specified (NOS)	No	No	1967	2007	348.081	6.88182	3.16437
TCGA-60-2713	9d35d40a-ecf2-4893-a014-c98b9fc7b0e5	TCGA-60-2713-11A-01D-1522-08	TCGA-60-2713-01A-01D-1522-08	ff1e1666-5fe1-4f5c-b24b-7c828100a127	522	18.5825	2	110	MALE	Lung Squamous Cell Carcinoma- Not Otherwise Specified (NOS)	No	No	1955	NA	97.0008	4.74545	0.881825
TCGA-66-2793	f3b5e022-45ba-470c-9585-46b8364b0fab	TCGA-66-2793-11A-01D-1267-08	TCGA-66-2793-01A-01D-1267-08	aaab8689-1bfd-4fc1-bf70-a0086e321f6b	705	42.9252	4	112	MALE	Lung Squamous Cell Carcinoma- Not Otherwise Specified (NOS)	No	No	1952	2008	302.623	6.29464	2.70199
TCGA-78-7154	07adcbc0-5764-468c-a956-69fa4edb5b45	TCGA-78-7154-10A-01D-2036-08	TCGA-78-7154-01A-11D-2036-08	b17d42a1-7f5f-4a47-86e0-f41ef5d7ffbf	511	14.9056	4	112.5	MALE	Lung Adenocarcinoma- Not Otherwise Specified (NOS)	No	No	1948	1993	76.1674	4.54222	0.677044
TCGA-98-A53C	0477f2cf-8b27-455e-a7de-330ad34731af	TCGA-98-A53C-10A-01D-A25L-08	TCGA-98-A53C-01A-11D-A25L-08	20cbb996-71cd-48c1-950b-0fc21ba02046	6	0	4	112.5	FEMALE	Lung Squamous Cell Carcinoma- Not Otherwise Specified (NOS)	No	No	1955	2000	0	0.0533333	0
TCGA-77-8128	7b5bc5bc-855f-4ef8-8d78-0ee25d383f12	TCGA-77-8128-10A-01D-2244-08	TCGA-77-8128-01A-11D-2244-08	d0650d04-930a-4c9a-b2f0-68befa3bfe5a	565	37.7167	2	113	MALE	Lung Squamous Cell Carcinoma- Not Otherwise Specified (NOS)	No	No	1953	NA	213.1	5	1.88584
TCGA-43-6143	38299478-63c4-483b-b991-57359be4daf3	TCGA-43-6143-10A-01D-1817-08	TCGA-43-6143-01A-11D-1817-08	5fef47c7-efc1-4df2-932f-ce1a8db0c5b9	760	31.8748	4	114	MALE	Lung Basaloid Squamous Cell Carcinoma	No	No	1953	2010	242.249	6.66667	2.12499
TCGA-39-5021	8dff8427-8cfa-4384-83a3-29ac847ff555	TCGA-39-5021-11A-01D-1441-08	TCGA-39-5021-01A-01D-1441-08	353bba6c-2b47-4406-a39a-88320b81c809	275	34.8252	4	114	MALE	Lung Squamous Cell Carcinoma- Not Otherwise Specified (NOS)	No	No	1947	2004	95.7694	2.41228	0.840083
TCGA-78-7149	9e1807f5-7804-4453-ab47-595c4478ab5d	TCGA-78-7149-10A-01D-2036-08	TCGA-78-7149-01A-11D-2036-08	792caba4-62b2-4a19-b80d-4bfe4f09c1b8	325	24.6635	2	115	MALE	Lung Adenocarcinoma Mixed Subtype	No	No	1950	NA	80.1562	2.82609	0.697011
TCGA-55-8507	f5cb8f31-a435-454f-9e55-cc8d65aa35fe	TCGA-55-8507-10A-01D-2393-08	TCGA-55-8507-01A-11D-2393-08	d39f2547-8e5b-45af-a523-ce1feb173bce	2681	82.6264	2	120	MALE	Lung Adenocarcinoma- Not Otherwise Specified (NOS)	No	No	1972	NA	2215.21	22.3417	18.4601
TCGA-58-8390	6b99911a-627a-4441-b13b-8e8eead101bc	TCGA-58-8390-10A-01D-2323-08	TCGA-58-8390-01A-11D-2323-08	c711e00b-d617-40e2-856a-26313ec3beb5	960	61.9338	4	120	MALE	Lung Squamous Cell Carcinoma- Not Otherwise Specified (NOS)	No	No	NA	1998	594.564	8	4.9547
TCGA-77-7465	138dc30c-fc73-46d4-a6cc-65bbc4111aa5	TCGA-77-7465-10A-01D-2042-08	TCGA-77-7465-01A-11D-2042-08	2363f757-8fd2-4389-9f30-81e6c7b9c1e6	804	41.8997	2	120	MALE	Lung Squamous Cell Carcinoma- Not Otherwise Specified (NOS)	No	No	1963	NA	336.874	6.7	2.80728
TCGA-J2-A4AD	21fce208-0ead-4ea0-8321-9de94abdaeb1	TCGA-J2-A4AD-10A-01D-A24F-08	TCGA-J2-A4AD-01A-11D-A24D-08	470f7cd5-a6cc-4d15-8fe9-8198c6d1799b	637	20.5632	2	120	FEMALE	Lung Adenocarcinoma- Not Otherwise Specified (NOS)	No	No	1970	NA	130.987	5.30833	1.09156
TCGA-56-A4BW	779474e6-ec32-4e5b-841a-de5714490cf5	TCGA-56-A4BW-10A-01D-A24F-08	TCGA-56-A4BW-01A-11D-A24D-08	e5b1250b-8018-4102-a1fd-4475220535dd	514	26.9686	4	120	MALE	Lung Squamous Cell Carcinoma- Not Otherwise Specified (NOS)	No	No	1969	1999	138.619	4.28333	1.15515
TCGA-50-7109	700766a4-5645-4497-a744-7f52cbfb59f1	TCGA-50-7109-11A-01D-2036-08	TCGA-50-7109-01A-11D-2036-08	abc1f23c-6fcb-46b8-be6c-22334d4b81d0	495	69.1751	2	120	MALE	Lung Adenocarcinoma- Not Otherwise Specified (NOS)	No	No	NA	NA	342.417	4.125	2.85347
TCGA-63-A5MR	842863ed-0614-41af-92ca-8dc95f189913	TCGA-63-A5MR-10A-01D-A27N-08	TCGA-63-A5MR-01A-31D-A27K-08	b003bcf0-e7d1-44ba-bccf-6f1e6557e808	345	31.4592	4	120	FEMALE	Lung Squamous Cell Carcinoma- Not Otherwise Specified (NOS)	No	No	1957	1997	108.534	2.875	0.904451
TCGA-44-7660	d0da9c9e-93c0-442c-9eb1-7542037242cb	TCGA-44-7660-10A-01D-2063-08	TCGA-44-7660-01A-11D-2063-08	70b9f7e3-69ef-4333-be01-c8e36c4f3a19	800	38.5365	2	124	MALE	Lung Adenocarcinoma- Not Otherwise Specified (NOS)	No	No	1949	NA	308.292	6.45161	2.48622

## Sheet: Germline Variants
Variant	Chr	Start	End	Ref	Alt	Quality	Cohort Depth	Quality by Depth	RMS Mapping Quality	Filter	Cyto Band	Gene	Transcript	Canonical Isoform	Strand	HGVS.c	HGVS.p	cDNA Position	CDS Position	Codon Change	AA Change	Exon	Type	Impact	Impact Severity	Is Loss of Function	Is LOFTEE LoF	LOFTEE Filter	LOFTEE Flags	Is Exonic	Is Coding	Is Coding or Splice	Variant Samples	in_exac	aaf_exac_all	aaf_adj_exac_all	aaf_adj_exac_afr	aaf_adj_exac_amr	aaf_adj_exac_eas	aaf_adj_exac_fin	aaf_adj_exac_nfe	aaf_adj_exac_oth	aaf_adj_exac_sas	in_1kg	aaf_1kg_amr	aaf_1kg_eas	aaf_1kg_sas	aaf_1kg_afr	aaf_1kg_eur
chr1:g.45797760T>C	chr1	45797759	45797760	T	C	833.19	7606	13.89	60	None	chr1p34.1	MUTYH	ENST00000354383		-1	ENST00000354383.6:c.853-2A>G		-/1744	-/1569				SNP	splice_acceptor_variant	HIGH	1				0	0	1	TCGA-18-3414-11A-01D-0983-08	1	0.001021	0.00102226	0	0	0.0141138	0	0	0	0.000121124	1	0	0.0149	0	0	0
chr4:g.2074702TG>T	chr4	2074701	2074703	TG	T	2924.14	7693	15.39	60.06	None	chr4p16.3	POLN	ENST00000382865		-1	ENST00000382865.1:c.2509delC	ENSP00000372316.1:p.Gln837SerfsTer8	2509/2899	2509/2703	Cag/ag	Q/X	23/24	Deletion	frameshift_variant	HIGH	1				1	1	1	TCGA-55-1596-11A-01D-1040-01	1	0.006737	0.00674481	0.000675676	0.0114147	0.0531866	0.00166364	0.00268072	0.00883002	0.00127196	1	0.0072	0.0575	0	0	0.002
chr1:g.28240807CGGGT>C	chr1	28240806	28240811	CGGGT	C	2273.29	3330	23.93	60.11	None	chr1p35.3	RPA2	ENST00000313433		-1	ENST00000313433.7:c.144_147delACCC	ENSP00000363015.3:p.Pro49GlnfsTer8	214-217/1237	144-147/1077	tcACCC/tc	SP/X	2018-08-01	Deletion	frameshift_variant	HIGH	1				1	1	1	TCGA-44-7669-10A-01D-2063-08;TCGA-44-A47A-10A-01D-A24F-08;TCGA-49-AARE-11A-11D-A413-08;TCGA-51-4079-11A-01D-1458-08	1	0.009985	0.0139274	0.0693462	0.0146435	0.000189825	0.0057398	0.0114833	0.0173502	0.000369276	1	0.0115	0.002	0	0.0605	0.004
chr19:g.45856038A>AC	chr19	45856037	45856038	A	AC	635.14	8461	9.48	60.15	None	chr19q13.32	ERCC2	ENST00000391941		-1	ENST00000391941.2:c.1795dupG	ENSP00000375805.2:p.Val599GlyfsTer26	2548-2549/2871	1795-1796/2118	gtc/gGtc	V/GX	19/21	Insertion	frameshift_variant	HIGH	1				1	1	1	TCGA-50-5931-11A-01D-1753-08	1	5.765e-05	5.78694e-05	0	0	0	0	0.000105355	0	0	0	-1	-1	-1	-1	-1
chr2:g.128030505T>TC	chr2	128030504	128030505	T	TC	982.14	7521	15.59	60.31	None	chr2q14.3	ERCC3	ENST00000285398	YES	-1	ENST00000285398.2:c.1762dupG	ENSP00000285398.2:p.Glu588GlyfsTer16	1857-1858/2750	1762-1763/2349	gaa/gGaa	E/GX	2015-11-01	Insertion	frameshift_variant	HIGH	1				1	1	1	TCGA-49-AARQ-11A-21D-A413-08	1	4.942e-05	4.94356e-05	0	0	0	0	7.494e-05	0	6.05767e-05	0	-1	-1	-1	-1	-1
chr13:g.103518181A>AGG	chr13	103518180	103518181	A	AGG	1183.14	7556	19.4	60	None	chr13q33.1	ERCC5	ENST00000355739	YES	1	ENST00000355739.4:c.2121_2122dupGG	ENSP00000347978.4:p.Asp708GlyfsTer38	3542-3543/5076	2119-2120/3561	agg/aGGgg	R/RX	2015-09-01	Insertion	frameshift_variant	HIGH	1				1	1	1	TCGA-49-AARQ-11A-21D-A413-08	1	8.236e-06	8.24674e-06	9.61908e-05	0	0	0	0	0	0	0	-1	-1	-1	-1	-1
chr10:g.50714013C>CT	chr10	50714012	50714013	C	CT	953.14	7831	17.02	60.19	None	chr10q11.23	ERCC6	ENST00000355832	YES	-1	ENST00000355832.5:c.1442dupA	ENSP00000348089.5:p.Leu482AlafsTer6	1521-1522/8008	1442-1443/4482	aag/aaAg	K/KX	2021-06-01	Insertion	frameshift_variant	HIGH	1				1	1	1	TCGA-33-AAS8-11A-11D-A401-08	1	8.237e-06	8.25682e-06	9.61908e-05	0	0	0	0	0	0	0	-1	-1	-1	-1	-1
chr15:g.75641315C>CGGCA	chr15	75641314	75641315	C	CGGCA	927.14	7571	15.99	60.16	None	chr15q24.2	NEIL1	ENST00000355059		1	ENST00000355059.4:c.72_73insAGGC	ENSP00000347170.4:p.Gly25ArgfsTer14	575-576/1896	69-70/1173	-/GGCA	-/GX	2018-10-02	Insertion	frameshift_variant	HIGH	1				1	1	1	TCGA-39-5037-11A-01D-1441-08	1	0.0008978	0.000913005	0.000298805	0.00216563	0	0	0.00121025	0.00112108	6.05694e-05	1	0.0014	0	0	0	0.002
chr15:g.75641383G>GC	chr15	75641382	75641383	G	GC	642.14	7619	15.29	60	None	chr15q24.2	NEIL1	ENST00000355059		1	ENST00000355059.4:c.138dupC	ENSP00000347170.4:p.Ile47HisfsTer109	643-644/1896	137-138/1173	cgc/cgCc	R/RX	2018-10-02	Insertion	frameshift_variant	HIGH	1				1	1	1	TCGA-55-6983-11A-01D-1945-08	1	3.295e-05	3.33528e-05	0	0	0	0	4.56969e-05	0	6.05767e-05	0	-1	-1	-1	-1	-1
chr7:g.2290505A>ACTGGGTCTCCC	chr7	2290504	2290505	A	ACTGGGTCTCCC	1610.14	17940	4.34	59.79	None	chr7p22.3	NUDT1	ENST00000339737		1	ENST00000339737.2:c.340_341insCTGGGTCTCCC	ENSP00000343439.2:p.Lys114ThrfsTer62	423-424/698	340-341/471	aag/aCTGGGTCTCCCag	K/TGSPX	2018-04-04	Insertion	frameshift_variant	HIGH	1				1	1	1	TCGA-21-1075-11A-01W-0782-08	0	-1	-1	-1	-1	-1	-1	-1	-1	-1	0	-1	-1	-1	-1	-1
chr7:g.2290506A>ATCCACCCTGGTGGCTCCCT	chr7	2290505	2290506	A	ATCCACCCTGGTGGCTCCCT	1609.14	17893	4.56	60	None	chr7p22.3	NUDT1	ENST00000339737		1	ENST00000339737.2:c.341_342insTCCACCCTGGTGGCTCCCT	ENSP00000343439.2:p.Lys114AsnfsTer76	424-425/698	341-342/471	aag/aaTCCACCCTGGTGGCTCCCTg	K/NPPWWLPX	2018-04-04	Insertion	frameshift_variant	HIGH	1				1	1	1	TCGA-21-1075-11A-01W-0782-08	0	-1	-1	-1	-1	-1	-1	-1	-1	-1	0	-1	-1	-1	-1	-1
chr16:g.129423G>T	chr16	129422	129423	G	T	808.19	7598	11.22	60	None	chr16p13.3	MPG	ENST00000219431	YES	1	ENST00000219431.4:c.40-1G>T		-/1193	-/897				SNP	splice_acceptor_variant	HIGH	1				0	0	1	TCGA-LUSC-5040-NT-01D-2122-08	1	0.0009555	0.000954373	9.71062e-05	0	0	0.00559927	0.00110616	0.00445434	0	1	0	0	0	0	0.001
chr19:g.50369787T>C	chr19	50369786	50369787	T	C	5269.46	6685	14.64	59.95	None	chr19q13.33	PNKP	ENST00000595792		-1	ENST00000595792.1:n.258-2A>G		-/645					SNP	splice_acceptor_variant	HIGH	0				0	0	1	TCGA-18-3408-11A-01D-0983-08;TCGA-18-4086-11A-01D-1352-08;TCGA-22-1002-11A-01D-1521-08;TCGA-22-4604-11A-01D-1267-08;TCGA-22-5479-11A-01D-1945-08;TCGA-49-4486-11A-01D-1265-08;TCGA-LUSC-7811-NB-01D-2122-08	1	0.015	0.0162664	0.00521259	0.0156645	0	0.0147572	0.0241235	0.00938967	0.00177327	1	0.0173	0.001	0.0031	0.0023	0.0219
chr15:g.75641682T>C	chr15	75641681	75641682	T	C	3470.05	7482	17.01	60	None	chr15q24.2	NEIL1	ENST00000355059		1	ENST00000355059.4:c.434+2T>C		-/1896	-/1173				SNP	splice_donor_variant	HIGH	1				0	0	1	TCGA-05-4244-10A-01D-1105-08;TCGA-21-5782-10A-01D-1632-08;TCGA-39-5019-11A-01D-1817-08;TCGA-39-5037-11A-01D-1441-08;TCGA-44-A4SS-10A-01D-A24P-08	1	0.006807	0.00734429	0.00129078	0.00591768	0	0.00181758	0.0111799	0.00795756	0.00192219	1	0.0072	0	0.001	0	0.008
chr1:g.45805880G>A	chr1	45805879	45805880	G	A	610.19	6006	12.98	60	None	chr1p34.1	MUTYH	ENST00000467940		-1	ENST00000467940.1:c.47C>T	ENSP00000436478.1:p.Thr16Ile	180/989	47/138	aCt/aTt	T/I	2018-10-01	SNP	missense_variant	MED	0				1	0	1	TCGA-22-5473-11A-11D-1632-08	1	0.003527	0.00372492	0	0.000268384	0.0287821	0.00939227	0.00127755	0.00252525	0.00286926	1	0	0.0308	0.002	0	0.001
chr8:g.145738669C>T	chr8	145738668	145738669	C	T	2108.75	3812	11.34	59.8	None	chr8q24.3	RECQL4	ENST00000428558	YES	-1	ENST00000428558.2:c.2395G>A	ENSP00000475456.1:p.Val799Met	2437/3816	2395/3627	Gtg/Atg	V/M	15/22	SNP	missense_variant	MED	0				1	1	1	TCGA-05-4415-10A-01D-1855-08;TCGA-05-4424-10A-01D-1855-08;TCGA-18-3415-11A-01D-0983-08;TCGA-22-4595-11A-01D-1267-08;TCGA-22-5473-11A-11D-1632-08;TCGA-22-5482-11A-01D-1632-08;TCGA-33-4586-11A-01D-1441-08;TCGA-33-6738-11A-02D-1945-08;TCGA-38-4626-11A-01D-1553-08;TCGA-39-5036-11A-01D-1441-08;TCGA-44-7662-10A-01D-2063-08	1	0.016	0.0180411	0.00489886	0.0135004	0	0.0324135	0.0258735	0.0218023	0.00303911	1	0.0043	0	0.0031	0.003	0.0189
chr16:g.14028081C>T	chr16	14028080	14028081	C	T	4452.2	7639	13.53	60	None	chr16p13.12	ERCC4	ENST00000311895	YES	1	ENST00000311895.7:c.1135C>T	ENSP00000310520.7:p.Pro379Ser	1144/6758	1135/2751	Cca/Tca	P/S	2018-11-07	SNP	missense_variant	MED	0				1	1	1	TCGA-21-1071-11A-01D-1521-08;TCGA-22-5483-11A-11D-1817-08	1	0.003731	0.00376905	0.00130785	0.00165476	0	0.0087799	0.00525742	0.00554324	0.000609013	1	0.0029	0	0.002	0	0.007
chr16:g.14041848C>T	chr16	14041847	14041848	C	T	1141.19	7423	14.63	60	None	chr16p13.12	ERCC4	ENST00000311895	YES	1	ENST00000311895.7:c.2395C>T	ENSP00000310520.7:p.Arg799Trp	2404/6758	2395/2751	Cgg/Tgg	R/W	2018-11-11	SNP	missense_variant	MED	0				1	1	1	TCGA-05-4430-10A-01D-1265-08	1	0.0005107	0.000510717	0.000192234	0	0.000231267	0.000151194	0.000824168	0.00110132	6.0562e-05	0	-1	-1	-1	-1	-1
chr10:g.50690906G>A	chr10	50690905	50690906	G	A	2988.2	7585	13.64	60	None	chr10q11.23	ERCC6	ENST00000355832	YES	-1	ENST00000355832.5:c.1996C>T	ENSP00000348089.5:p.Arg666Cys	2075/8008	1996/4482	Cgc/Tgc	R/C	2021-10-01	SNP	missense_variant	MED	0				1	1	1	TCGA-21-1071-11A-01D-1521-08	1	0.001631	0.0016328	0.000481047	0.0038036	0	0.00136075	0.00205533	0.00110375	0.000121153	1	0.0014	0	0	0	0.004
chr19:g.50917023G>A	chr19	50917022	50917023	G	A	2180.19	7740	15.35	59.94	None	chr19q13.33	POLD1	ENST00000440232	YES	1	ENST00000440232.2:c.2275G>A	ENSP00000406046.1:p.Val759Ile	2328/3444	2275/3324	Gtc/Atc	V/I	19/27	SNP	missense_variant	MED	0				1	1	1	TCGA-37-4130-10A-01D-1352-08	1	0.001713	0.00174083	0	0.000519931	0.00127669	0	0.00229239	0.0034642	0.00242014	1	0.0043	0.002	0	0	0
chr11:g.43923171G>A	chr11	43923170	43923171	G	A	1145.2	7518	12.72	60	None	chr11p11.2	ALKBH3	ENST00000302708	YES	1	ENST00000302708.4:c.565G>A	ENSP00000302232.4:p.Asp189Asn	976/1474	565/861	Gac/Aac	D/N	2018-10-08	SNP	missense_variant	MED	0				1	1	1	TCGA-44-3917-10A-01D-A271-08	1	0.0005683	0.00056835	0.000192197	8.63707e-05	0	0.00120956	0.000869122	0	0	1	0	0	0	0	0.002
chr14:g.20925431G>A	chr14	20925430	20925431	G	A	927.19	8136	11.17	59.34	None	chr14q11.2	APEX1	ENST00000216714	YES	1	ENST00000216714.3:c.721G>A	ENSP00000216714.3:p.Gly241Arg	989/1484	721/957	Ggg/Agg	G/R	2018-05-05	SNP	missense_variant	MED	0				1	1	1	TCGA-43-3394-10A-01D-0983-08	1	0.001656	0.00165555	0.0181626	0.000690966	0	0	4.49519e-05	0.00110132	0	1	0.0014	0	0	0.0325	0
chr1:g.242015709A>G	chr1	242015708	242015709	A	G	4612.2	7691	12.33	60	None	chr1q43	EXO1	ENST00000348581		1	ENST00000348581.5:c.277A>G	ENSP00000311873.5:p.Arg93Gly	591/3190	277/2541	Aga/Gga	R/G	2014-03-01	SNP	missense_variant	MED	0				1	1	1	TCGA-33-AASI-11A-11D-A401-08;TCGA-38-4632-11A-01D-1753-08	1	0.002768	0.00276252	0.0309049	0.00120919	0	0	2.99904e-05	0	0	1	0.0014	0	0	0.0424	0
chr1:g.242020650G>T	chr1	242020649	242020650	G	T	1825.19	9698	10.93	60	None	chr1q43	EXO1	ENST00000348581		1	ENST00000348581.5:c.409G>T	ENSP00000311873.5:p.Ala137Ser	723/3190	409/2541	Gcc/Tcc	A/S	2014-05-01	SNP	missense_variant	MED	0				1	1	1	TCGA-22-5479-11A-01D-1945-08	1	0.001087	0.00108723	0.000672689	0.000777336	0	0.00120956	0.00122865	0.00110132	0.00151405	1	0	0	0.001	0.0008	0
chr19:g.48626545G>A	chr19	48626544	48626545	G	A	770.19	7510	16.39	60	None	chr19q13.33	LIG1	ENST00000263274	YES	-1	ENST00000263274.7:c.2035C>T	ENSP00000263274.6:p.Arg679Trp	2455/3384	2035/2760	Cgg/Tgg	R/W	22/28	SNP	missense_variant	MED	0				1	1	1	TCGA-39-5021-11A-01D-1441-08	1	1.647e-05	1.65873e-05	0	8.68206e-05	0	0	1.50902e-05	0	0	1	0.0014	0	0	0	0
chr10:g.131565061C>T	chr10	131565060	131565061	C	T	223.2	4652	13.13	60	None	chr10q26.3	MGMT	ENST00000306010	YES	1	ENST00000306010.7:c.517C>T	ENSP00000302111.7:p.Leu173Phe	549/1759	517/717	Ctc/Ttc	L/F	2018-05-05	SNP	missense_variant	MED	0				1	1	1	TCGA-05-5423-10A-01D-1625-08	1	8.243e-06	9.47024e-06	0	0	0	0	1.72081e-05	0	0	0	-1	-1	-1	-1	-1
chr15:g.75641494G>A	chr15	75641493	75641494	G	A	1319.19	7697	14.03	60.09	None	chr15q24.2	NEIL1	ENST00000355059		1	ENST00000355059.4:c.248G>A	ENSP00000347170.4:p.Gly83Asp	754/1896	248/1173	gGc/gAc	G/D	2018-10-02	SNP	missense_variant	MED	0				1	1	1	TCGA-51-4081-11A-01D-1458-08	1	0.001228	0.00125178	0.000101379	0.00209314	0	0	0.0018577	0.00342466	0	1	0.0014	0	0	0	0.002
chr15:g.75646194C>T	chr15	75646193	75646194	C	T	3259.2	8058	10.38	60.06	None	chr15q24.2	NEIL1	ENST00000355059		1	ENST00000355059.4:c.833C>T	ENSP00000347170.4:p.Thr278Ile	1339/1896	833/1173	aCc/aTc	T/I	2018-10-06	SNP	missense_variant	MED	0				1	1	1	TCGA-39-5016-11A-01D-1441-08;TCGA-44-6145-10A-01D-1753-08	1	0.001013	0.00101584	9.75229e-05	0.000172741	0	0.00151194	0.00117156	0	0.00193939	1	0	0	0.002	0	0.001
chr8:g.11643529G>A	chr8	11643528	11643529	G	A	5874.19	9360	13.69	59.94	None	chr8p23.1	NEIL2	ENST00000284503	YES	1	ENST00000284503.6:c.746G>A	ENSP00000284503.6:p.Gly249Asp	1345/2671	746/999	gGt/gAt	G/D	2018-05-05	SNP	missense_variant	MED	0				1	1	1	TCGA-37-4129-10A-01D-1352-08	1	8.236e-06	8.24701e-06	0	0	0	0	0	0.00110375	0	0	-1	-1	-1	-1	-1
chr4:g.178283446G>T	chr4	178283445	178283446	G	T	892.2	7326	10.75	60	None	chr4q34.3	NEIL3	ENST00000264596	YES	1	ENST00000264596.3:c.1639G>T	ENSP00000264596.3:p.Ala547Ser	1757/2408	1639/1818	Gca/Tca	A/S	2018-10-10	SNP	missense_variant	MED	0				1	1	1	TCGA-39-5011-11A-01D-1441-08;TCGA-44-A4SS-10A-01D-A24P-08	1	0.003369	0.00345994	0.00111948	0.00199896	0	0.00151515	0.00546996	0.00453515	6.68181e-05	1	0.0029	0	0	0	0.006
chr16:g.2094653A>G	chr16	2094652	2094653	A	G	600.2	7406	7.5	60	None	chr16p13.3	NTHL1	ENST00000219066	YES	-1	ENST00000219066.1:c.527T>C	ENSP00000219066.1:p.Ile176Thr	546/1067	527/939	aTc/aCc	I/T	2018-06-03	SNP	missense_variant	MED	0				1	1	1	TCGA-22-4593-11A-01D-1817-08	1	0.001907	0.00195003	9.996e-05	0.00182959	0	0.000153327	0.00300375	0.00114155	0.000788931	1	0.0029	0.001	0	0	0.002
chr3:g.9798475G>A	chr3	9798474	9798475	G	A	2264.2	8190	9.63	60	None	chr3p25.3	OGG1	ENST00000302003		1	ENST00000302003.7:c.923G>A	ENSP00000305584.7:p.Gly308Glu	1266/1655	923/1233	gGa/gAa	G/E	2018-07-06	SNP	missense_variant	MED	0				1	1	1	TCGA-22-1012-11A-01D-1521-08;TCGA-39-5022-11A-01D-1817-08	1	0.004118	0.0041195	0.000769231	0.00406083	0	0.00136157	0.00629515	0.00770925	0.000545124	1	0.0029	0	0	0.0008	0.006
chr14:g.20824846A>G	chr14	20824845	20824846	A	G	1753.19	10277	14.61	60	None	chr14q11.2	PARP2	ENST00000250416	YES	1	ENST00000250416.5:c.1366A>G	ENSP00000250416.5:p.Met456Val	1393/1886	1366/1752	Atg/Gtg	M/V	13/16	SNP	missense_variant	MED	0				1	1	1	TCGA-21-5787-10A-01D-1632-08	1	7.447e-05	7.4544e-05	0.000919118	0	0	0	0	0	0	1	0	0	0	0.0015	0
chr5:g.74877232G>A	chr5	74877231	74877232	G	A	845.19	7558	12.81	60	None	chr5q13.3	POLK	ENST00000241436	YES	1	ENST00000241436.4:c.893G>A	ENSP00000241436.4:p.Arg298His	1065/5911	893/2613	cGt/cAt	R/H	2015-07-01	SNP	missense_variant	MED	0				1	1	1	TCGA-39-5021-11A-01D-1441-08	1	0.0002636	0.000264218	0.000292912	0.0001731	0.000231696	0	0.00037506	0	0	1	0.0014	0	0	0	0.001
chr4:g.2082748A>G	chr4	2082747	2082748	A	G	1829.19	7843	14.63	60	None	chr4p16.3	POLN	ENST00000382865		-1	ENST00000382865.1:c.2324T>C	ENSP00000372316.1:p.Leu775Pro	2324/2899	2324/2703	cTc/cCc	L/P	21/24	SNP	missense_variant	MED	0				1	1	1	TCGA-33-4583-11A-01D-1441-08	1	8.236e-06	8.2428e-06	0	0	0	0	1.49961e-05	0	0	0	-1	-1	-1	-1	-1
chr4:g.2087404A>C	chr4	2087403	2087404	A	C	1581.19	7710	14.37	60	None	chr4p16.3	POLN	ENST00000382865		-1	ENST00000382865.1:c.2133T>G	ENSP00000372316.1:p.Phe711Leu	2133/2899	2133/2703	ttT/ttG	F/L	19/24	SNP	missense_variant	MED	0				1	1	1	TCGA-49-AAR4-11A-11D-A413-08	1	0.002034	0.00203604	0.0225173	0.000864304	0	0	4.49964e-05	0	0	1	0.0029	0	0	0.025	0
chr4:g.2209758T>C	chr4	2209757	2209758	T	C	2894.2	7538	16.35	60	None	chr4p16.3	POLN	ENST00000382865		-1	ENST00000382865.1:c.670A>G	ENSP00000372316.1:p.Thr224Ala	670/2899	670/2703	Act/Gct	T/A	2024-03-01	SNP	missense_variant	MED	0				1	1	1	TCGA-44-7669-10A-01D-2063-08;TCGA-49-AARQ-11A-21D-A413-08	1	0.001046	0.00105035	0.0121107	8.64454e-05	0	0	0	0	0	1	0	0	0	0.0159	0
chr12:g.21636465G>T	chr12	21636464	21636465	G	T	788.19	7357	10.51	60	None	chr12p12.1	RECQL	ENST00000314748		-1	ENST00000314748.6:c.545C>A	ENSP00000318727.6:p.Ser182Tyr	1000/1054	545/599	tCc/tAc	S/Y	2018-07-07	SNP	missense_variant	MED	0				1	1	1	TCGA-33-4586-11A-01D-1441-08	1	8.237e-06	8.26938e-06	0	0	0	0	1.50476e-05	0	0	0	-1	-1	-1	-1	-1
chr17:g.73623750C>T	chr17	73623749	73623750	C	T	366.24	3990	8.93	60	None	chr17q25.1	RECQL5	ENST00000317905	YES	-1	ENST00000317905.5:c.2828G>A	ENSP00000317636.5:p.Arg943His	2988/3704	2828/2976	cGc/cAc	R/H	19/20	SNP	missense_variant	MED	0				1	1	1	TCGA-05-4424-10A-01D-1855-08;TCGA-22-0940-11A-01D-1521-08	1	0.005725	0.00784544	0.000758035	0.000318167	0	0.016969	0.0126001	0.00169492	0.000229463	1	0	0	0	0	0.002
chr17:g.73658666G>A	chr17	73658665	73658666	G	A	4621.19	9628	12.49	60	None	chr17q25.1	RECQL5	ENST00000317905	YES	-1	ENST00000317905.5:c.664C>T	ENSP00000317636.5:p.Arg222Trp	824/3704	664/2976	Cgg/Tgg	R/W	2020-04-01	SNP	missense_variant	MED	0				1	1	1	TCGA-44-7672-10A-01D-2063-08	1	3.295e-05	3.29582e-05	0	8.63707e-05	0	0.000151194	2.99832e-05	0	0	0	-1	-1	-1	-1	-1
chr2:g.100050895A>C	chr2	100050894	100050895	A	C	3880.33	9822	1.35	61.32	None	chr2q11.2	REV1	ENST00000258428	YES	-1	ENST00000258428.3:c.1337T>G	ENSP00000258428.3:p.Val446Gly	1566/4751	1337/3756	gTt/gGt	V/G	2023-08-01	SNP	missense_variant	MED	0				1	1	1	TCGA-05-4244-10A-01D-1105-08;TCGA-05-4249-10A-01D-1105-08;TCGA-05-4250-10A-01D-1105-08;TCGA-05-4422-10A-01D-1265-08;TCGA-18-3417-11A-01D-1441-08;TCGA-18-3419-11A-01D-0983-08;TCGA-21-1071-11A-01D-1521-08;TCGA-21-1081-10B-01D-1521-08;TCGA-22-0940-11A-01D-1521-08;TCGA-22-0944-11A-01D-1521-08;TCGA-22-4594-11A-01D-1267-08;TCGA-22-4599-11A-01D-1441-08;TCGA-22-4607-11A-01D-1267-08;TCGA-22-4613-11A-01D-1…	1	0.012	0.012128	0.0217897	0.00200803	0.00455927	0.0484589	0.0129901	0.0269953	0.000429764	0	-1	-1	-1	-1	-1
chr6:g.111696203T>C	chr6	111696202	111696203	T	C	3174.19	20419	15.48	60	None	chr6q21	REV3L	ENST00000358835	YES	-1	ENST00000358835.3:c.3355A>G	ENSP00000351697.3:p.Ser1119Gly	3810/10789	3355/9393	Agt/Ggt	S/G	14/33	SNP	missense_variant	MED	0				1	1	1	TCGA-05-4422-10A-01D-1265-08	1	0.0009061	0.00091034	0.000201248	0.00138241	0	0.00120956	0.00086967	0.00221239	0.00145649	1	0	0	0	0	0.002
chr6:g.111709006T>G	chr6	111709005	111709006	T	G	559.19	8133	9.17	60	None	chr6q21	REV3L	ENST00000358835	YES	-1	ENST00000358835.3:c.1058A>C	ENSP00000351697.3:p.Asn353Thr	1513/10789	1058/9393	aAt/aCt	N/T	1933-10-01	SNP	missense_variant	MED	0				1	1	1	TCGA-44-6144-10A-01D-1753-08	1	4.942e-05	4.96787e-05	0	0	0	0	9.03832e-05	0	0	0	-1	-1	-1	-1	-1
chr17:g.1798349C>A	chr17	1798348	1798349	C	A	2414.19	7618	10.83	60	None	chr17p13.3	RPA1	ENST00000254719	YES	1	ENST00000254719.5:c.1706C>A	ENSP00000254719.4:p.Ser569Tyr	1816/4340	1706/1851	tCt/tAt	S/Y	16/17	SNP	missense_variant	MED	0				1	1	1	TCGA-05-4244-10A-01D-1105-08	1	8.236e-06	8.239e-06	0	0	0	0	0	0.00110375	0	0	-1	-1	-1	-1	-1
chr1:g.28240648C>T	chr1	28240647	28240648	C	T	1373.27	6968	14.93	60	None	chr1p35.3	RPA2	ENST00000313433		-1	ENST00000313433.7:c.307G>A	ENSP00000363015.3:p.Gly103Arg	377/1237	307/1077	Ggg/Agg	G/R	2018-08-01	SNP	missense_variant	MED	0				1	1	1	TCGA-21-5786-10A-01D-1632-08;TCGA-22-5492-11A-01D-1632-08	1	0.004654	0.00471627	0.000898024	0.00262146	0	0.0022985	0.00710223	0.00797267	0.00220399	1	0.0014	0	0	0.0008	0.008
chr12:g.104378609T>C	chr12	104378608	104378609	T	C	632.19	10672	10.36	56.44	None	chr12q23.3	TDG	ENST00000266775		1	ENST00000266775.9:c.863T>C	ENSP00000266775.9:p.Leu288Pro	1142/1602	863/1221	cTg/cCg	L/P	2018-11-09	SNP	missense_variant	MED	0				1	1	1	TCGA-55-6971-11A-01D-1945-08	1	8.236e-06	8.23818e-06	0	0	0	0	1.49885e-05	0	0	0	-1	-1	-1	-1	-1
chr19:g.44079591C>A	chr19	44079590	44079591	C	A	638.21	6362	9.25	60	None	chr19q13.31	XRCC1	ENST00000262887	YES	-1	ENST00000262887.5:c.20G>T	ENSP00000262887.4:p.Arg7Leu	568/2802	20/1902	cGc/cTc	R/L	2017-01-01	SNP	missense_variant	MED	0				1	1	1	TCGA-22-5473-11A-11D-1632-08;TCGA-53-7813-10A-01D-2167-08	1	0.001705	0.00176642	0.000404694	0.000628592	0	0.000806192	0.00295104	0	0	1	0	0	0	0	0.003
chr13:g.103520565A>G	chr13	103520564	103520565	A	G	4605.2	7416	13.79	59.97	None	chr13q33.1	ERCC5	ENST00000355739	YES	1	ENST00000355739.4:c.2636A>G	ENSP00000347978.4:p.Asn879Ser	4059/5076	2636/3561	aAt/aGt	N/S	2015-12-01	SNP	missense_variant	MED	0				1	1	1	TCGA-21-1076-11A-01D-1521-08;TCGA-35-4122-10A-01D-1105-08	1	0.009513	0.00951683	0.0017331	0.00855218	0.000115554	0.0102812	0.0132656	0.00770925	0.00466328	1	0.0173	0	0.001	0.0008	0.0179
chr19:g.45856059C>G	chr19	45856058	45856059	C	G	1081.2	8362	15.23	60	None	chr19q13.32	ERCC2	ENST00000391941		-1	ENST00000391941.2:c.1775G>C	ENSP00000375805.2:p.Arg592Pro	2528/2871	1775/2118	cGg/cCg	R/P	19/21	SNP	missense_variant	MED	0				1	1	1	TCGA-33-AAS8-11A-11D-A401-08	1	0.0001318	0.000132514	0	0.00017328	0	0	0.000211155	0	0	0	-1	-1	-1	-1	-1
chr16:g.14041570T>C	chr16	14041569	14041570	T	C	5757.99	7498	16.84	59.98	None	chr16p13.12	ERCC4	ENST00000311895	YES	1	ENST00000311895.7:c.2117T>C	ENSP00000310520.7:p.Ile706Thr	2126/6758	2117/2751	aTt/aCt	I/T	2018-11-11	SNP	missense_variant	MED	0				1	1	1	TCGA-34-8455-10A-01D-2323-08;TCGA-44-6779-11A-01D-1855-08;TCGA-49-6743-11A-01D-1855-08	1	0.0014	0.00140024	0.000192197	0.00164104	0	0.000302389	0.00217268	0.00220264	0	0	-1	-1	-1	-1	-1
chr13:g.103510737G>A	chr13	103510736	103510737	G	A	1285.19	7370	12.12	60	None	chr13q33.1	ERCC5	ENST00000355739	YES	1	ENST00000355739.4:c.641G>A	ENSP00000347978.4:p.Arg214His	2064/5076	641/3561	cGc/cAc	R/H	2015-06-01	SNP	missense_variant	MED	0				1	1	1	TCGA-33-AASI-11A-11D-A401-08	1	0.001054	0.00105485	0.0107962	0.000950899	0	0	7.49445e-05	0	0	1	0	0	0	0.0174	0
chr13:g.103518693G>A	chr13	103518692	103518693	G	A	1203.19	7589	15.43	60	None	chr13q33.1	ERCC5	ENST00000355739	YES	1	ENST00000355739.4:c.2281G>A	ENSP00000347978.4:p.Ala761Thr	3704/5076	2281/3561	Gct/Act	A/T	2015-10-01	SNP	missense_variant	MED	0				1	1	1	TCGA-49-4505-11A-01D-1265-08	1	0.0004365	0.000436717	0.000384468	0.000345662	0	0	0.000659611	0.00110375	0	0	-1	-1	-1	-1	-1
chr3:g.129150385C>G	chr3	129150384	129150385	C	G	7368.03	8810	10.53	60	None	chr3q21.3	MBD4	ENST00000249910	YES	-1	ENST00000249910.1:c.1702G>C	ENSP00000249910.1:p.Asp568His	1878/2470	1702/1743	Gac/Cac	D/H	2018-08-08	SNP	missense_variant	MED	0				1	1	1	TCGA-22-5473-11A-11D-1632-08;TCGA-22-5482-11A-01D-1632-08;TCGA-44-6145-10A-01D-1753-08;TCGA-LUSC-5670-NB-01D-2122-08	1	0.005387	0.00539212	0.00115897	0.00406153	0	0.000453583	0.00623763	0.0110375	0.0100618	1	0	0.001	0.0102	0.0008	0.0089
chr8:g.145739583C>T	chr8	145739582	145739583	C	T	805.22	6842	10.19	60	None	chr8q24.3	RECQL4	ENST00000428558	YES	-1	ENST00000428558.2:c.1868G>A	ENSP00000475456.1:p.Arg623His	1910/3816	1868/3627	cGc/cAc	R/H	2022-11-01	SNP	missense_variant	MED	0				1	1	1	TCGA-35-5375-10A-01D-1625-08;TCGA-44-6144-10A-01D-1753-08	1	0.0005475	0.000568358	0.000223314	0.000355809	0	0.000313381	0.00087626	0	0.000122654	1	0	0	0	0.0008	0.001
chr8:g.145739833A>G	chr8	145739832	145739833	A	G	267.22	5514	9.54	60	None	chr8q24.3	RECQL4	ENST00000428558	YES	-1	ENST00000428558.2:c.1697T>C	ENSP00000475456.1:p.Leu566Pro	1739/3816	1697/3627	cTg/cCg	L/P	2022-10-01	SNP	missense_variant	MED	0				1	1	1	TCGA-44-6145-10A-01D-1753-08	1	0.0001408	0.000131284	0	0	0	0	0.000236325	0	0	1	0	0.001	0	0	0.001
chr19:g.50364721A>C	chr19	50364720	50364721	A	C	4536.2	7733	13	59.47	None	chr19q13.33	PNKP	ENST00000322344	YES	-1	ENST00000322344.3:c.1433T>G	ENSP00000323511.2:p.Val478Gly	1543/1720	1433/1566	gTc/gGc	V/G	16/17	SNP	missense_variant	MED	0				1	1	1	TCGA-18-3414-11A-01D-0983-08;TCGA-55-1596-11A-01D-1040-01	1	0.005247	0.00525118	0.000481139	0.000172831	0.0692611	0	0.00011998	0.00553097	0.00115068	1	0	0.0565	0.002	0.0008	0
chr12:g.109526189C>T	chr12	109526188	109526189	C	T	21204.9	8596	13.81	59.98	None	chr12q24.11	ALKBH2	ENST00000343075		-1	ENST00000343075.3:c.608G>A	ENSP00000343021.3:p.Arg203His	835/1028	608/786	cGt/cAt	R/H	2018-04-04	SNP	missense_variant	MED	0				1	1	1	TCGA-05-4415-10A-01D-1855-08;TCGA-18-3417-11A-01D-1441-08;TCGA-22-1002-11A-01D-1521-08;TCGA-39-5022-11A-01D-1817-08;TCGA-44-8120-10A-01D-2238-08	1	0.01	0.0101842	0.0233654	0.00362757	0.00555298	0.00120956	0.0105385	0.00881057	0.0111434	1	0.0014	0.004	0.0164	0.0257	0.004
chr10:g.50679030T>C	chr10	50679029	50679030	T	C	4589.99	8446	14.3	59.74	None	chr10q11.23	ERCC6	ENST00000355832	YES	-1	ENST00000355832.5:c.3061A>G	ENSP00000348089.5:p.Ile1021Val	3140/8008	3061/4482	Att/Gtt	I/V	17/21	SNP	missense_variant	MED	0				1	1	1	TCGA-18-3415-11A-01D-0983-08;TCGA-43-3920-10A-01D-0983-08	1	0.001046	0.0010469	0.000482625	0.00129601	0	0.000151286	0.00154404	0	0.000181774	1	0	0	0	0	0.001
chr12:g.109526112G>C	chr12	109526111	109526112	G	C	1619.19	7367	10.06	60	None	chr12q24.11	ALKBH2	ENST00000343075		-1	ENST00000343075.3:c.685C>G	ENSP00000343021.3:p.Pro229Ala	912/1028	685/786	Ccg/Gcg	P/A	2018-04-04	SNP	missense_variant	MED	0				1	1	1	TCGA-49-AARQ-11A-21D-A413-08	1	4.942e-05	4.94666e-05	0.000577256	0	0	0	0	0	0	0	-1	-1	-1	-1	-1
chr11:g.43923096C>T	chr11	43923095	43923096	C	T	2677.99	7610	11.2	59.83	None	chr11p11.2	ALKBH3	ENST00000302708	YES	1	ENST00000302708.4:c.490C>T	ENSP00000302232.4:p.Arg164Cys	901/1474	490/861	Cgc/Tgc	R/C	2018-10-08	SNP	missense_variant	MED	0				1	1	1	TCGA-05-4422-10A-01D-1265-08;TCGA-18-3414-11A-01D-0983-08;TCGA-49-4514-11A-01D-1855-08	1	0.006062	0.00605476	0.0011534	0.00120919	0.022659	0.0027215	0.00593418	0.00883002	0.00551248	1	0	0.0188	0.0092	0	0.005
chr14:g.20924117A>C	chr14	20924116	20924117	A	C	507.19	7599	11.53	60	None	chr14q11.2	APEX1	ENST00000216714	YES	1	ENST00000216714.3:c.103A>C	ENSP00000216714.3:p.Lys35Gln	371/1484	103/957	Aaa/Caa	K/Q	2018-05-03	SNP	missense_variant	MED	0				1	1	1	TCGA-21-5784-10A-01D-1632-08	1	0.0001565	0.000157256	9.74279e-05	0.000173551	0	0	0.000195618	0	0.000182061	1	0.0014	0	0	0	0
chr10:g.50708599C>T	chr10	50708598	50708599	C	T	784.19	7424	9.93	60	None	chr10q11.23	ERCC6	ENST00000355832	YES	-1	ENST00000355832.5:c.1670G>A	ENSP00000348089.5:p.Arg557His	1749/8008	1670/4482	cGt/cAt	R/H	2021-07-01	SNP	missense_variant	MED	0				1	1	1	TCGA-18-3421-11A-01D-0983-08	1	0.0002224	0.000222596	0	8.66701e-05	0	0.000151194	0.000374858	0	0	0	-1	-1	-1	-1	-1
chr1:g.242016725G>A	chr1	242016724	242016725	G	A	2962.19	8288	14.52	60	None	chr1q43	EXO1	ENST00000348581		1	ENST00000348581.5:c.347G>A	ENSP00000311873.5:p.Arg116Gln	661/3190	347/2541	cGa/cAa	R/Q	2014-04-01	SNP	missense_variant	MED	0				1	1	1	TCGA-34-5240-10A-01D-1441-08	1	4.118e-05	4.11916e-05	0	0	0	0	7.49333e-05	0	0	0	-1	-1	-1	-1	-1
chr1:g.242022009G>A	chr1	242022008	242022009	G	A	1854.19	7571	14.72	60	None	chr1q43	EXO1	ENST00000348581		1	ENST00000348581.5:c.745G>A	ENSP00000311873.5:p.Asp249Asn	1059/3190	745/2541	Gat/Aat	D/N	2014-06-01	SNP	missense_variant	MED	0				1	1	1	TCGA-22-1012-11A-01D-1521-08	1	0.002784	0.00278809	0.000771159	0.000605641	0	0.00166415	0.00453276	0.00330396	0.00042414	1	0.0014	0	0	0	0.003
chr1:g.242023958A>G	chr1	242023957	242023958	A	G	2977.99	7583	14.67	60	None	chr1q43	EXO1	ENST00000348581		1	ENST00000348581.5:c.896A>G	ENSP00000311873.5:p.Asn299Ser	1210/3190	896/2541	aAc/aGc	N/S	2014-07-01	SNP	missense_variant	MED	0				1	1	1	TCGA-21-5787-10A-01D-1632-08;TCGA-33-AAS8-11A-11D-A401-08;TCGA-4B-A93V-10A-01D-A39A-08	1	0.002199	0.0021993	0.0232648	0.00155467	0	0	0.000104891	0	0	1	0.0029	0	0	0.0257	0
chr19:g.48631258G>A	chr19	48631257	48631258	G	A	4342.99	7980	11.64	60	None	chr19q13.33	LIG1	ENST00000263274	YES	-1	ENST00000263274.7:c.1841C>T	ENSP00000263274.6:p.Thr614Ile	2261/3384	1841/2760	aCa/aTa	T/I	20/28	SNP	missense_variant	MED	0				1	1	1	TCGA-33-AASI-11A-11D-A401-08;TCGA-44-7669-10A-01D-2063-08;TCGA-4B-A93V-10A-01D-A39A-08	1	0.003476	0.00347577	0.0381511	0.0020729	0	0	0	0	6.0562e-05	1	0.0086	0	0	0.0371	0
chr19:g.48640807C>T	chr19	48640806	48640807	C	T	3906.39	7457	11.36	60	None	chr19q13.33	LIG1	ENST00000263274	YES	-1	ENST00000263274.7:c.1226G>A	ENSP00000263274.6:p.Arg409His	1646/3384	1226/2760	cGc/cAc	R/H	13/28	SNP	missense_variant	MED	0				1	1	1	TCGA-22-1016-11A-01D-1521-08;TCGA-22-4599-11A-01D-1441-08	1	0.014	0.0138931	0.00336367	0.00489425	0	0.00763235	0.0191086	0.0115207	0.0155814	1	0.0014	0	0.0133	0	0.0268
chr15:g.75644493G>C	chr15	75644492	75644493	G	C	487.19	7585	13.53	60	None	chr15q24.2	NEIL1	ENST00000355059		1	ENST00000355059.4:c.476G>C	ENSP00000347170.4:p.Arg159Pro	982/1896	476/1173	cGg/cCg	R/P	2018-10-03	SNP	missense_variant	MED	0				1	1	1	TCGA-44-6774-10A-01D-1855-08	1	8.236e-06	8.25369e-06	0	0	0	0	1.50146e-05	0	0	0	-1	-1	-1	-1	-1
chr3:g.9793529G>A	chr3	9793528	9793529	G	A	1913.19	7531	13.29	60	None	chr3p25.3	OGG1	ENST00000302003		1	ENST00000302003.7:c.461G>A	ENSP00000305584.7:p.Arg154His	804/1655	461/1233	cGc/cAc	R/H	2018-07-03	SNP	missense_variant	MED	0				1	1	1	TCGA-55-6971-11A-01D-1945-08	1	0.0003706	0.000370639	0	0	0.00242662	0	0.000194786	0.00110132	0.00060562	1	0	0.004	0	0	0
chr5:g.74879136T>C	chr5	74879135	74879136	T	C	1016.19	7354	11.82	60	None	chr5q13.3	POLK	ENST00000241436	YES	1	ENST00000241436.4:c.953T>C	ENSP00000241436.4:p.Met318Thr	1125/5911	953/2613	aTg/aCg	M/T	2015-08-01	SNP	missense_variant	MED	0				1	1	1	TCGA-44-7662-10A-01D-2063-08	1	1.648e-05	1.6512e-05	0	0	0	0	3.00481e-05	0	0	0	-1	-1	-1	-1	-1
chr4:g.2181162A>G	chr4	2181161	2181162	A	G	651.19	7475	13.86	60	None	chr4p16.3	POLN	ENST00000382865		-1	ENST00000382865.1:c.1052T>C	ENSP00000372316.1:p.Ile351Thr	1052/2899	1052/2703	aTt/aCt	I/T	2024-06-01	SNP	missense_variant	MED	0				1	1	1	TCGA-33-AASL-11A-11D-A401-08	1	2.471e-05	2.48164e-05	0.000290023	0	0	0	0	0	0	0	-1	-1	-1	-1	-1
chr17:g.73627603C>A	chr17	73627602	73627603	C	A	947.19	9233	14.14	60	None	chr17q25.1	RECQL5	ENST00000317905	YES	-1	ENST00000317905.5:c.1375G>T	ENSP00000317636.5:p.Gly459Trp	1535/3704	1375/2976	Ggg/Tgg	G/W	2020-09-01	SNP	missense_variant	MED	0				1	1	1	TCGA-05-4417-10A-01D-1855-08	1	4.134e-05	4.19224e-05	0	0	0	0	7.62265e-05	0	0	0	-1	-1	-1	-1	-1
chr2:g.100020220G>A	chr2	100020219	100020220	G	A	707.19	7395	10.1	59.41	None	chr2q11.2	REV1	ENST00000258428	YES	-1	ENST00000258428.3:c.3104C>T	ENSP00000258428.3:p.Ala1035Val	3333/4751	3104/3756	gCg/gTg	A/V	19/23	SNP	missense_variant	MED	0				1	1	1	TCGA-18-3414-11A-01D-0983-08	1	1.647e-05	1.64807e-05	0	0	0.00011566	0	1.49889e-05	0	0	0	-1	-1	-1	-1	-1
chr6:g.111634692C>G	chr6	111634691	111634692	C	G	2031.19	7485	12.86	60	None	chr6q21	REV3L	ENST00000358835	YES	-1	ENST00000358835.3:c.8467G>C	ENSP00000351697.3:p.Val2823Leu	8922/10789	8467/9393	Gta/Cta	V/L	29/33	SNP	missense_variant	MED	0				1	1	1	TCGA-34-2600-11A-01D-1522-08	1	8.237e-06	8.32681e-06	0	0	0	0	1.50761e-05	0	0	0	-1	-1	-1	-1	-1
chr12:g.104376645G>A	chr12	104376644	104376645	G	A	1019.2	10300	9.02	49.7	None	chr12q23.3	TDG	ENST00000266775		1	ENST00000266775.9:c.535G>A	ENSP00000266775.9:p.Gly179Arg	814/1602	535/1221	Ggg/Agg	G/R	2018-11-06	SNP	missense_variant	MED	0				1	1	1	TCGA-18-3414-11A-01D-0983-08	1	8.236e-06	8.23669e-06	0	0	0.000115554	0	0	0	0	0	-1	-1	-1	-1	-1
chr12:g.104378569T>C	chr12	104378568	104378569	T	C	534.2	10669	4.24	56.74	None	chr12q23.3	TDG	ENST00000266775		1	ENST00000266775.9:c.823T>C	ENSP00000266775.9:p.Phe275Leu	1102/1602	823/1221	Ttt/Ctt	F/L	2018-11-09	SNP	missense_variant	MED	0				1	1	1	TCGA-44-3918-10A-01D-A271-08;TCGA-53-7813-10A-01D-2167-08	1	0.001532	0.0015179	0.000576701	0.000345781	0	0.00120992	0.0023723	0.00110132	0.000424912	0	-1	-1	-1	-1	-1
chr19:g.45860626G>C	chr19	45860625	45860626	G	C	708.19	6928	11.8	59.91	None	chr19q13.32	ERCC2	ENST00000391941		-1	ENST00000391941.2:c.1309C>G	ENSP00000375805.2:p.Leu437Val	2062/2871	1309/2118	Ctg/Gtg	L/V	14/21	SNP	missense_variant	MED	0				1	1	1	TCGA-21-1071-11A-01D-1521-08	1	0.001334	0.00134471	0.000193386	0.000261188	0.000115687	0.000319795	0.00055733	0	0.00710383	1	0	0	0.0072	0	0
chr19:g.50905725C>T	chr19	50905724	50905725	C	T	354.25	4324	10.73	60	None	chr19q13.33	POLD1	ENST00000440232	YES	1	ENST00000440232.2:c.773C>T	ENSP00000406046.1:p.Thr258Met	826/3444	773/3324	aCg/aTg	T/M	2027-07-01	SNP	missense_variant	MED	0				1	1	1	TCGA-33-AASD-11A-11D-A401-08;TCGA-51-4079-11A-01D-1458-08	1	0.0005356	0.000603953	0.00504202	0.000920175	0	0	9.39179e-05	0	0.00021106	1	0.0086	0	0	0.0106	0
chr10:g.50690854C>T	chr10	50690853	50690854	C	T	3735.2	7631	14.15	60	None	chr10q11.23	ERCC6	ENST00000355832	YES	-1	ENST00000355832.5:c.2048G>A	ENSP00000348089.5:p.Arg683Gln	2127/8008	2048/4482	cGa/cAa	R/Q	2021-10-01	SNP	missense_variant	MED	0				1	1	1	TCGA-38-4625-11A-01D-1553-08	1	0.0003377	0.000337827	0	0.000691085	0	0	0.000479631	0.00110132	0	1	0.0014	0	0	0	0
chr5:g.60194107G>T	chr5	60194106	60194107	G	T	650.19	7119	12.5	60	None	chr5q12.1	ERCC8	ENST00000265038	YES	-1	ENST00000265038.5:c.839C>A	ENSP00000265038.5:p.Thr280Lys	882/2017	839/1191	aCa/aAa	T/K	2018-12-09	SNP	missense_variant	MED	0				1	1	1	TCGA-05-4424-10A-01D-1855-08	1	0.001895	0.00190465	0.000692658	0.00165361	0	0.000455097	0.0025866	0	0.00176463	1	0.0014	0	0.0041	0	0.001
chr1:g.45797139G>A	chr1	45797138	45797139	G	A	2343.03	7544	12.87	59.88	None	chr1p34.1	MUTYH	ENST00000354383		-1	ENST00000354383.6:c.1195C>T	ENSP00000346354.6:p.Arg399Cys	1306/1744	1195/1569	Cgt/Tgt	R/C	13/16	SNP	missense_variant	MED	0				1	1	1	TCGA-18-3421-11A-01D-0983-08;TCGA-44-3918-10A-01D-A271-08; TCGA-49-AARE-11A-11D-A413-08	1	0.0007742	0.000769371	0.000485625	0.000346141	0.000462963	0.000151745	0.00117491	0.00111359	0	0	-1	-1	-1	-1	-1
chr14:g.20924972T>C	chr14	20924971	20924972	T	C	397.19	6788	8.83	59.62	None	chr14q11.2	APEX1	ENST00000216714	YES	1	ENST00000216714.3:c.392T>C	ENSP00000216714.3:p.Val131Ala	660/1484	392/957	gTg/gCg	V/A	2018-05-04	SNP	missense_variant	MED	0				1	1	1	TCGA-39-5011-11A-01D-1441-08	1	1.647e-05	1.67272e-05	0	0	0.000117261	0	1.52138e-05	0	0	0	-1	-1	-1	-1	-1
chr19:g.45871958T>A	chr19	45871957	45871958	T	A	664.19	6122	17.03	60	None	chr19q13.32	ERCC2	ENST00000221481		-1	ENST00000221481.6:c.290A>T	ENSP00000221481.6:p.Gln97Leu	307/745	290/384	cAg/cTg	Q/L	2018-08-05	SNP	missense_variant	MED	0				1	1	1	TCGA-34-2608-11A-01D-1522-08	1	2.471e-05	2.59758e-05	0	0	0	0	4.72203e-05	0	0	0	-1	-1	-1	-1	-1
chr5:g.60195517C>G	chr5	60195516	60195517	C	G	1377.19	7484	11.11	60	None	chr5q12.1	ERCC8	ENST00000265038	YES	-1	ENST00000265038.5:c.655G>C	ENSP00000265038.5:p.Ala219Pro	698/2017	655/1191	Gca/Cca	A/P	2018-12-08	SNP	missense_variant	MED	0				1	1	1	TCGA-44-6144-10A-01D-1753-08	1	0.001771	0.00177244	0.000289073	0	0	0.00484555	0.00268422	0.00110375	0	1	0	0	0	0	0.004
chr19:g.48638970T>C	chr19	48638969	48638970	T	C	832.07	17235	0.27	69.01	None	chr19q13.33	LIG1	ENST00000263274	YES	-1	ENST00000263274.7:c.1490A>G	ENSP00000263274.6:p.Glu497Gly	1910/3384	1490/2760	gAg/gGg	E/G	16/28	SNP	missense_variant	MED	0				1	1	1	TCGA-05-4249-10A-01D-1105-08;TCGA-21-1071-11A-01D-1521-08;TCGA-22-4596-11A-01D-1267-08;TCGA-34-2596-11A-01D-1522-08;TCGA-34-2608-11A-01D-1522-08;TCGA-37-4135-10A-01D-1352-08;TCGA-43-2576-11A-01D-1522-08;TCGA-49-4506-11A-01D-1265-08;TCGA-49-4510-11A-01D-1265-08;TCGA-51-4079-11A-01D-1458-08	1	0.002249	0.00213697	0.00322841	0.000607639	0.000582208	0.00924397	0.0023094	0.00232558	6.05987e-05	0	-1	-1	-1	-1	-1
chr13:g.108861914T>C	chr13	108861913	108861914	T	C	775.19	8083	15.82	60	None	chr13q33.3	LIG4	ENST00000356922	YES	-1	ENST00000356922.4:c.1703A>G	ENSP00000349393.3:p.Asp568Gly	1976/4103	1703/2736	gAt/gGt	D/G	2018-02-02	SNP	missense_variant	MED	0				1	1	1	TCGA-05-4390-10A-01D-1753-08	1	4.942e-05	4.94364e-05	0	0	0	0	8.99281e-05	0	0	1	0	0	0	0	0.001
chr3:g.129152704T>C	chr3	129152703	129152704	T	C	1279.19	7612	15.79	59.49	None	chr3q21.3	MBD4	ENST00000249910	YES	-1	ENST00000249910.1:c.1400A>G	ENSP00000249910.1:p.Asn467Ser	1576/2470	1400/1743	aAt/aGt	N/S	2018-08-05	SNP	missense_variant	MED	0				1	1	1	TCGA-18-3421-11A-01D-0983-08	1	0.001977	0.0019802	0.000975991	8.64304e-05	0	0.00302389	0.00310298	0	0.000121197	1	0	0	0	0	0.001
chr3:g.9793469G>A	chr3	9793468	9793469	G	A	3046.19	7623	13.13	60	None	chr3p25.3	OGG1	ENST00000302003		1	ENST00000302003.7:c.401G>A	ENSP00000305584.7:p.Arg134Gln	744/1655	401/1233	cGa/cAa	R/Q	2018-07-03	SNP	missense_variant	MED	0				1	1	1	TCGA-49-4486-11A-01D-1265-08	1	3.295e-05	3.29457e-05	0	0	0	0	5.99341e-05	0	0	0	-1	-1	-1	-1	-1
chr3:g.14199725C>G	chr3	14199724	14199725	C	G	437	8297	0.8	59.91	None	chr3p25.1	XPC	ENST00000285021	YES	-1	ENST00000285021.7:c.1658G>C	ENSP00000285021.7:p.Gly553Ala	1873/3832	1658/2823	gGc/gCc	G/A	2016-09-01	SNP	missense_variant	MED	0				1	1	1	TCGA-22-4594-11A-01D-1267-08;TCGA-38-4625-11A-01D-1553-08;TCGA-43-2581-11A-01D-1522-08	1	0.0008082	0.000740051	0.000716186	0	0.000348109	0.00230911	0.000918619	0.003386	0	0	-1	-1	-1	-1	-1
chr13:g.103524746A>C	chr13	103524745	103524746	A	C	761.2	7193	10.29	60	None	chr13q33.1	ERCC5	ENST00000355739	YES	1	ENST00000355739.4:c.2877A>C	ENSP00000347978.4:p.Arg959Ser	4300/5076	2877/3561	agA/agC	R/S	13/15	SNP	missense_variant	MED	0				1	1	1	TCGA-33-AASI-11A-11D-A401-08;TCGA-44-8120-10A-01D-2238-08	1	0.001235	0.00124143	0.0132958	0.000956855	0	0	1.50349e-05	0.00110375	0	1	0	0	0	0.0144	0
chr19:g.45855507G>C	chr19	45855506	45855507	G	C	1498.19	7600	16.28	60	None	chr19q13.32	ERCC2	ENST00000391941		-1	ENST00000391941.2:c.2078C>G	ENSP00000375805.2:p.Ala693Gly	2831/2871	2078/2118	gCc/gGc	A/G	21/21	SNP	missense_variant	MED	0				1	1	1	TCGA-21-1071-11A-01D-1521-08	1	0.0003459	0.000348241	0.000193648	0.000260191	0	0.000313775	0.000512388	0	6.06061e-05	0	-1	-1	-1	-1	-1
chr3:g.14200382G>T	chr3	14200381	14200382	G	T	2791.99	8373	10.66	60	None	chr3p25.1	XPC	ENST00000285021	YES	-1	ENST00000285021.7:c.1001C>A	ENSP00000285021.7:p.Pro334His	1216/3832	1001/2823	cCt/cAt	P/H	2016-09-01	SNP	missense_variant	MED	0				1	1	1	TCGA-44-5643-10A-01D-1625-08;TCGA-44-6778-10A-01D-1855-08;TCGA-49-4514-11A-01D-1855-08	1	0.002856	0.00285984	0.0250665	0.00371844	0	0	0.000840034	0.00111111	0	1	0.0043	0	0	0.0189	0
chr10:g.50732247C>T	chr10	50732246	50732247	C	T	1730.19	7487	12.91	60	None	chr10q11.23	ERCC6	ENST00000355832	YES	-1	ENST00000355832.5:c.1229G>A	ENSP00000348089.5:p.Gly410Asp	1308/8008	1229/4482	gGc/gAc	G/D	2021-05-01	SNP	missense_variant	MED	0				1	1	1	TCGA-05-4250-10A-01D-1105-08	1	0.0002553	0.000255405	9.60984e-05	0	0	0	0.0004496	0	0	0	-1	-1	-1	-1	-1
chr13:g.108861092G>T	chr13	108861091	108861092	G	T	1503.19	7704	17.48	60	None	chr13q33.3	LIG4	ENST00000356922	YES	-1	ENST00000356922.4:c.2525C>A	ENSP00000349393.3:p.Ala842Asp	2798/4103	2525/2736	gCc/gAc	A/D	2018-02-02	SNP	missense_variant	MED	0				1	1	1	TCGA-33-A5GW-10A-01D-A27N-08	1	0.001235	0.00123575	0.000673465	0.000172801	0	0.000151194	0.00199299	0.00110619	0.000363416	1	0	0	0	0	0.001
chr1:g.45795091C>A	chr1	45795090	45795091	C	A	3970.19	7562	13.55	60	None	chr1p34.1	MUTYH	ENST00000354383		-1	ENST00000354383.6:c.1456G>T	ENSP00000346354.6:p.Val486Leu	1567/1744	1456/1569	Gtg/Ttg	V/L	16/16	SNP	missense_variant	MED	0				1	1	1	TCGA-05-4415-10A-01D-1855-08	1	8.236e-06	8.24307e-06	0	0	0	0	1.4993e-05	0	0	0	-1	-1	-1	-1	-1
chr1:g.45798348C>G	chr1	45798347	45798348	C	G	1069.19	8137	14.85	60	None	chr1p34.1	MUTYH	ENST00000354383		-1	ENST00000354383.6:c.507G>C	ENSP00000346354.6:p.Glu169Asp	618/1744	507/1569	gaG/gaC	E/D	2016-08-01	SNP	missense_variant	MED	0				1	1	1	TCGA-22-5479-11A-01D-1945-08	1	1.647e-05	1.64777e-05	0	0	0	0	2.99778e-05	0	0	0	-1	-1	-1	-1	-1
chr1:g.45799221T>C	chr1	45799220	45799221	T	C	1462.19	8596	12.39	60	None	chr1p34.1	MUTYH	ENST00000354383		-1	ENST00000354383.6:c.131A>G	ENSP00000346354.6:p.Gln44Arg	242/1744	131/1569	cAg/cGg	Q/R	2016-03-01	SNP	missense_variant	MED	0				1	1	1	TCGA-37-4133-10A-01D-1352-08	1	8.236e-06	8.31504e-06	0	0	0	0	1.51355e-05	0	0	0	-1	-1	-1	-1	-1
chr8:g.145739845C>T	chr8	145739844	145739845	C	T	662.21	5751	15.4	60	None	chr8q24.3	RECQL4	ENST00000428558	YES	-1	ENST00000428558.2:c.1685G>A	ENSP00000475456.1:p.Arg562Gln	1727/3816	1685/3627	cGg/cAg	R/Q	2022-10-01	SNP	missense_variant	MED	0				1	1	1	TCGA-4B-A93V-10A-01D-A39A-08	1	5.797e-05	6.10054e-05	0.000463714	0	0	0	1.57134e-05	0	0.000126438	0	-1	-1	-1	-1	-1
chr10:g.50680959G>A	chr10	50680958	50680959	G	A	657.19	6923	12.64	60.2	None	chr10q11.23	ERCC6	ENST00000355832	YES	-1	ENST00000355832.5:c.2825C>T	ENSP00000348089.5:p.Thr942Met	2904/8008	2825/4482	aCg/aTg	T/M	15/21	SNP	missense_variant	MED	0				1	1	1	TCGA-55-8514-10A-01D-2393-08	1	0.005057	0.00519641	0.0535217	0.00391645	0	0.000153186	0.000387237	0.00222717	0.0001239	1	0.0144	0	0	0.0666	0
chr19:g.50367486A>T	chr19	50367485	50367486	A	T	1356.2	7875	14.43	59.89	None	chr19q13.33	PNKP	ENST00000322344	YES	-1	ENST00000322344.3:c.586T>A	ENSP00000323511.2:p.Tyr196Asn	696/1720	586/1566	Tac/Aac	Y/N	2017-06-01	SNP	missense_variant	MED	0				1	1	1	TCGA-56-A62T-10A-01D-A401-08;TCGA-6A-AB49-10A-01D-A401-08	1	0.003237	0.00323947	0.0345325	0.00155521	0	0	0.00019499	0.00110375	0.000121124	1	0.0115	0	0	0.0401	0
chr1:g.45795080C>T	chr1	45795079	45795080	C	T	2683.19	7362	10.2	60	None	chr1p34.1	MUTYH	ENST00000531105		-1	ENST00000531105.1:c.145G>A	ENSP00000431292.1:p.Val49Met	339/501	145/189	Gtg/Atg	V/M	2018-03-03	SNP	missense_variant	MED	0				1	1	1	TCGA-55-7994-10A-01D-2184-08	1	0.0001153	0.000115352	0	0.000172801	0	0	0.00014988	0	0.000121168	1	0	0	0.001	0	0
chr5:g.60194107G>T	chr5	60194106	60194107	G	T	201.19	6908	8.38	60	None	chr5q12.1	ERCC8	ENST00000265038	YES	-1	ENST00000265038.5:c.839C>A	ENSP00000265038.5:p.Thr280Lys	882/2017	839/1191	aCa/aAa	T/K	2018-12-09	SNP	missense_variant	MED	0				1	1	1	TCGA-55-6985-11A-01D-1945-08	1	0.001895	0.00190465	0.000692658	0.00165361	0	0.000455097	0.0025866	0	0.00176463	1	0.0014	0	0.0041	0	0.001
chr17:g.33324768A>T	chr17	33324767	33324768	A	T	1891.19	7547	11.19	60	None	chr17q12	LIG3	ENST00000262327		1	ENST00000262327.5:c.1835A>T	ENSP00000262327.4:p.Glu612Val	1916/3055	1835/2850	gAg/gTg	E/V	2020-12-01	SNP	missense_variant	MED	0				1	1	1	TCGA-66-2794-11A-01D-1267-08	1	0.000173	0.000172993	0	0	0	0	0.000314692	0	0	0	-1	-1	-1	-1	-1
chr16:g.14042182C>T	chr16	14042181	14042182	C	T	896.19	8312	9.85	60	None	chr16p13.12	ERCC4	ENST00000311895	YES	1	ENST00000311895.7:c.2729C>T	ENSP00000310520.7:p.Ser910Leu	2738/6758	2729/2751	tCa/tTa	S/L	2018-11-11	SNP	missense_variant	MED	0				1	1	1	TCGA-55-7283-10A-01D-2036-08	1	1.65e-05	1.67e-05	0	0	0	0	3.04e-05	0	0	0	-1	-1	-1	-1	-1
chr19:g.48638970T>C	chr19	48638969	48638970	T	C	1114.91	14303	0.61	63.3	None	chr19q13.33	LIG1	ENST00000263274	YES	-1	ENST00000263274.7:c.1490A>G	ENSP00000263274.6:p.Glu497Gly	1910/3384	1490/2760	gAg/gGg	E/G	16/28	SNP	missense_variant	MED	0				1	1	1	TCGA-60-2708-11A-01D-1522-08;TCGA-66-2758-11A-01D-1522-08;TCGA-66-2769-11A-01D-1522-08;TCGA-66-2780-11A-01D-1522-08;	1	0.002249	0.00213697	0.00322841	0.000607639	0.000582208	0.00924397	0.0023094	0.00232558	6.06e-05	0	-1	-1	-1	-1	-1
chr8:g.42226805C>G	chr8	42226804	42226805	C	G	2817.14	7226	9.39	60	None	chr8p11.21	POLB	ENST00000265421	YES	1	ENST00000265421.4:c.725C>G	ENSP00000265421.4:p.Pro242Arg	895/1329	725/1008	cCc/cGc	P/R	2014-12-01	SNP	missense_variant	MED	0				1	1	1	TCGA-55-8507-10A-01D-2393-08;TCGA-66-2782-11A-01D-1522-08;TCGA-77-8136-10A-01D-2244-08	1	0.011	0.0110553	0.00299286	0.00390218	0	0.0136281	0.0164595	0.00663717	0.00432084	1	0.013	0	0.002	0	0.0189
chr2:g.128016978G>A	chr2	128016977	128016978	G	A	3378.2	7777	13.25	59.99	None	chr2q14.3	ERCC3	ENST00000285398	YES	-1	ENST00000285398.2:c.2111C>T	ENSP00000285398.2:p.Ser704Leu	2206/2750	2111/2349	tCg/tTg	S/L	14/15	SNP	missense_variant	MED	0				1	1	1	TCGA-66-2769-11A-01D-1522-08	1	0.002174	0.00217445	0.000576701	0.00336846	0	0.00755972	0.00238238	0.00770925	0.000181686	1	0	0	0	0	0.005
chr19:g.45918128G>C	chr19	45918127	45918128	G	C	1429.19	7547	12.01	60	None	chr19q13.32	ERCC1	ENST00000013807	YES	-1	ENST00000013807.5:c.693C>G	ENSP00000013807.4:p.Phe231Leu	885/1278	693/972	ttC/ttG	F/L	2018-08-06	SNP	missense_variant	MED	0				1	1	1	TCGA-56-8626-10A-01D-2395-08	1	1.65e-05	1.65e-05	0	0	0	0	3e-05	0	0	0	-1	-1	-1	-1	-1
chr10:g.50679030T>C	chr10	50679029	50679030	T	C	811.19	8171	9.32	60	None	chr10q11.23	ERCC6	ENST00000355832	YES	-1	ENST00000355832.5:c.3061A>G	ENSP00000348089.5:p.Ile1021Val	3140/8008	3061/4482	Att/Gtt	I/V	17/21	SNP	missense_variant	MED	0				1	1	1	TCGA-77-8138-10A-01D-2244-08	1	0.001046	0.00104691	0.000482625	0.00129601	0	0.000151286	0.00154404	0	0.000181774	1	0	0	0	0	0.001
chr10:g.50680422C>T	chr10	50680421	50680422	C	T	2751.19	7536	11.61	60	None	chr10q11.23	ERCC6	ENST00000355832	YES	-1	ENST00000355832.5:c.2924G>A	ENSP00000348089.5:p.Arg975Gln	3003/8008	2924/4482	cGa/cAa	R/Q	16/21	SNP	missense_variant	MED	0				1	1	1	TCGA-63-A5MU-10A-01D-A26K-08	1	0.001178	0.00117967	0.000578704	0.00207576	0	0	0.00168062	0	6.06e-05	1	0.0043	0	0	0.0008	0.003
chr10:g.50682281G>C	chr10	50682280	50682281	G	C	4013.99	7543	15.99	60	None	chr10q11.23	ERCC6	ENST00000355832	YES	-1	ENST00000355832.5:c.2390C>G	ENSP00000348089.5:p.Ser797Cys	2469/8008	2390/4482	tCc/tGc	S/C	13/21	SNP	missense_variant	MED	0				1	1	1	TCGA-62-A470-10A-01D-A24F-08;TCGA-69-7763-10A-01D-2167-08;TCGA-LUSC-7338-NT-01D-2042-08	1	0.0009554	0.000964016	0.000197044	0.000174034	0.000116414	0	0.00161685	0	0.000243546	1	0.0014	0	0	0	0.001
chr1:g.226570748G>T	chr1	226570747	226570748	G	T	6845.2	7871	14.91	60	None	chr1q42.12	PARP1	ENST00000366794	YES	-1	ENST00000366794.5:c.1148C>A	ENSP00000355759.5:p.Ser383Tyr	1292/3958	1148/3045	tCt/tAt	S/Y	2023-08-01	SNP	missense_variant	MED	0				1	1	1	TCGA-62-A46P-10A-01D-A24F-08;TCGA-63-A5ML-10A-01D-A27N-08	1	0.001409	0.00141336	9.71e-05	8.64e-05	0	0.000604778	0.00218255	0.00221239	0.00109012	1	0	0	0.001	0	0.001
chr12:g.54576088A>C	chr12	54576087	54576088	A	C	405.23	10164	0.66	71.2	None	chr12q13.13	SMUG1	ENST00000337581		-1	ENST00000337581.3:c.605T>G	ENSP00000338606.3:p.Val202Gly	735/1571	605/813	gTg/gGg	V/G	2018-04-04	SNP	missense_variant	MED	0				1	1	1	TCGA-60-2722-11A-01D-1522-08;TCGA-60-2726-11A-01D-1522-08;TCGA-66-2769-11A-01D-1522-08	1	0.0009142	0.000845023	0.000811194	0	0.000234028	0.00251335	0.000828297	0.00226757	0.00112796	0	-1	-1	-1	-1	-1
chr12:g.104380774A>T	chr12	104380773	104380774	A	T	841.19	8500	4.55	57.12	None	chr12q23.3	TDG	ENST00000266775		1	ENST00000266775.9:c.1127A>T	ENSP00000266775.9:p.Asn376Ile	1406/1602	1127/1221	aAt/aTt	N/I	2018-11-11	SNP	missense_variant	MED	0				1	1	1	TCGA-60-2720-11A-01D-1522-08	1	3.3e-05	3.29e-05	0	0	0	0	5.99e-05	0	0	0	-1	-1	-1	-1	-1
chr13:g.103506723A>G	chr13	103506722	103506723	A	G	2403.19	7338	13.13	59.98	None	chr13q33.1	ERCC5	ENST00000355739	YES	1	ENST00000355739.4:c.466A>G	ENSP00000347978.4:p.Ser156Gly	1889/5076	466/3561	Agt/Ggt	S/G	2015-04-01	SNP	missense_variant	MED	0				1	1	1	TCGA-66-2783-11A-01D-1267-08	1	8.24e-06	8.32e-06	0	0	0	0	1.52e-05	0	0	0	-1	-1	-1	-1	-1
chr14:g.20822308A>G	chr14	20822307	20822308	A	G	7946.88	7804	15.22	59.95	None	chr14q11.2	PARP2	ENST00000250416	YES	1	ENST00000250416.5:c.704A>G	ENSP00000250416.5:p.Asp235Gly	731/1886	704/1752	gAt/gGt	D/G	2016-08-01	SNP	missense_variant	MED	0				1	1	1	TCGA-63-5131-10A-01D-1441-08;TCGA-63-A5ML-10A-01D-A27N-08;TCGA-77-8145-10A-01D-2244-08;	1	0.019	0.0193935	0.0025505	0.00509675	0	0.0722709	0.0259546	0.03	0.0012718	1	0.0058	0	0.001	0.0008	0.0308
chr15:g.75641392C>G	chr15	75641391	75641392	C	G	376.19	7341	9.9	60	None	chr15q24.2	NEIL1	ENST00000355059		1	ENST00000355059.4:c.146C>G	ENSP00000347170.4:p.Ala49Gly	652/1896	146/1173	gCt/gGt	A/G	2018-10-02	SNP	missense_variant	MED	0				1	1	1	TCGA-63-7020-10A-01D-1945-08	1	0.00252	0.00255353	9.83e-05	0.0260281	0	0	3.05e-05	0.00112108	0.000121168	1	0.0115	0	0	0	0
chr19:g.48631258G>A	chr19	48631257	48631258	G	A	1436.19	7716	11.87	60	None	chr19q13.33	LIG1	ENST00000263274	YES	-1	ENST00000263274.7:c.1841C>T	ENSP00000263274.6:p.Thr614Ile	2261/3384	1841/2760	aCa/aTa	T/I	20/28	SNP	missense_variant	MED	0				1	1	1	TCGA-55-7910-11A-01D-2167-08	1	0.003476	0.00347577	0.0381511	0.0020729	0	0	0	0	6.06e-05	1	0.0086	0	0	0.0371	0
chr4:g.2130921T>C	chr4	2130920	2130921	T	C	868.19	7286	13.36	60	None	chr4p16.3	POLN	ENST00000382865		-1	ENST00000382865.1:c.1852A>G	ENSP00000372316.1:p.Thr618Ala	1852/2899	1852/2703	Acc/Gcc	T/A	16/24	SNP	missense_variant	MED	0				1	1	1	TCGA-63-A5MW-10A-01D-A26K-08	1	0.0005354	0.000535879	0.000384468	0.000605641	0	0	0.000734589	0.00110375	0.000243043	0	-1	-1	-1	-1	-1
chr4:g.178274825A>G	chr4	178274824	178274825	A	G	549.19	16402	11.68	60	None	chr4q34.3	NEIL3	ENST00000264596	YES	1	ENST00000264596.3:c.1403A>G	ENSP00000264596.3:p.Lys468Arg	1521/2408	1403/1818	aAa/aGa	K/R	2018-10-08	SNP	missense_variant	MED	0				1	1	1	TCGA-55-7283-10A-01D-2036-08	1	1.65e-05	1.65e-05	0	0	0	0	3e-05	0	0	0	-1	-1	-1	-1	-1
chr6:g.111701398A>G	chr6	111701397	111701398	A	G	975.19	7390	12.19	60	None	chr6q21	REV3L	ENST00000358835	YES	-1	ENST00000358835.3:c.1241T>C	ENSP00000351697.3:p.Leu414Pro	1696/10789	1241/9393	cTg/cCg	L/P	1933-12-01	SNP	missense_variant	MED	0				1	1	1	TCGA-77-A5G6-10A-01D-A27N-08	1	8.24e-06	8.24e-06	0	0	0	0	1.5e-05	0	0	0	-1	-1	-1	-1	-1
chr19:g.45856370C>T	chr19	45856369	45856370	C	T	1082.19	7734	8.87	60	None	chr19q13.32	ERCC2	ENST00000391941		-1	ENST00000391941.2:c.1730G>A	ENSP00000375805.2:p.Arg577Gln	2483/2871	1730/2118	cGg/cAg	R/Q	18/21	SNP	missense_variant	MED	0				1	1	1	TCGA-60-2720-11A-01D-1522-08	1	0.000173	0.000175275	9.94e-05	0	0	0.000151791	0.000289528	0	0	0	-1	-1	-1	-1	-1
chr10:g.50690906G>A	chr10	50690905	50690906	G	A	895.19	7435	10.06	60	None	chr10q11.23	ERCC6	ENST00000355832	YES	-1	ENST00000355832.5:c.1996C>T	ENSP00000348089.5:p.Arg666Cys	2075/8008	1996/4482	Cgc/Tgc	R/C	2021-10-01	SNP	missense_variant	MED	0				1	1	1	TCGA-73-4659-11A-01D-1265-08	1	0.001631	0.0016328	0.000481047	0.0038036	0	0.00136075	0.00205533	0.00110375	0.000121153	1	0.0014	0	0	0	0.004
chr16:g.14028081C>T	chr16	14028080	14028081	C	T	10147	7951	14.77	60	None	chr16p13.12	ERCC4	ENST00000311895	YES	1	ENST00000311895.7:c.1135C>T	ENSP00000310520.7:p.Pro379Ser	1144/6758	1135/2751	Cca/Tca	P/S	2018-11-07	SNP	missense_variant	MED	0				1	1	1	TCGA-56-8629-10A-01D-2395-08;TCGA-66-2777-11A-01D-1267-08;TCGA-75-5126-10A-01D-1753-08	1	0.003731	0.00376905	0.00130785	0.00165476	0	0.0087799	0.00525742	0.00554324	0.000609013	1	0.0029	0	0.002	0	0.007
chr10:g.50667229C>T	chr10	50667228	50667229	C	T	1594.19	8233	17.52	60	None	chr10q11.23	ERCC6	ENST00000355832	YES	-1	ENST00000355832.5:c.4114G>A	ENSP00000348089.5:p.Gly1372Arg	4193/8008	4114/4482	Gga/Aga	G/R	21/21	SNP	missense_variant	MED	0				1	1	1	TCGA-55-7910-11A-01D-2167-08	1	0.00117	0.00117019	0.012823	0.000690966	0	0	0	0.00110132	0	1	0.0014	0	0	0.0174	0
chr1:g.242023882G>A	chr1	242023881	242023882	G	A	3124.2	7543	11.28	59.85	None	chr1q43	EXO1	ENST00000348581		1	ENST00000348581.5:c.820G>A	ENSP00000311873.5:p.Gly274Arg	1134/3190	820/2541	Ggg/Agg	G/R	2014-07-01	SNP	missense_variant	MED	0				1	1	1	TCGA-66-2787-11A-01D-0983-08	1	0.002067	0.00206741	0.000864886	0.00431854	0	0.000453583	0.00272708	0.00330396	0.000242277	1	0	0	0	0.0008	0.004
chr10:g.50682095A>G	chr10	50682094	50682095	A	G	1069.19	7435	10.38	60	None	chr10q11.23	ERCC6	ENST00000355832	YES	-1	ENST00000355832.5:c.2576T>C	ENSP00000348089.5:p.Leu859Ser	2655/8008	2576/4482	tTg/tCg	L/S	13/21	SNP	missense_variant	MED	0				1	1	1	TCGA-68-A59J-10A-01D-A26K-08	1	8.24e-06	8.24e-06	0	0	0	0	1.5e-05	0	0	0	-1	-1	-1	-1	-1
chr10:g.50740716C>T	chr10	50740715	50740716	C	T	2993.2	8535	14.05	60	None	chr10q11.23	ERCC6	ENST00000355832	YES	-1	ENST00000355832.5:c.295G>A	ENSP00000348089.5:p.Val99Ile	374/8008	295/4482	Gtc/Atc	V/I	2021-02-01	SNP	missense_variant	MED	0				1	1	1	TCGA-73-4659-11A-01D-1265-08	1	5.77e-05	5.77e-05	0	0	0	0	7.49e-05	0	0.000121124	0	-1	-1	-1	-1	-1
chr12:g.21624546C>G	chr12	21624545	21624546	C	G	4828.99	7869	14.37	60	None	chr12p12.1	RECQL	ENST00000421138		-1	ENST00000421138.2:c.1483G>C	ENSP00000395449.2:p.Asp495His	1713/2572	1483/1950	Gat/Cat	D/H	14/16	SNP	missense_variant	MED	0				1	1	1	TCGA-63-6202-10A-01D-1817-08	1	0.003838	0.0038527	0.00163619	0.00646627	0.000115634	0.00363857	0.00520066	0.00441501	0	1	0.0043	0	0	0	0.006
chr13:g.103518687C>T	chr13	103518686	103518687	C	T	831.19	7572	13.19	60	None	chr13q33.1	ERCC5	ENST00000355739	YES	1	ENST00000355739.4:c.2275C>T	ENSP00000347978.4:p.Arg759Trp	3698/5076	2275/3561	Cgg/Tgg	R/W	2015-10-01	SNP	missense_variant	MED	0				1	1	1	TCGA-77-8138-10A-01D-2244-08	1	3.3e-05	3.3e-05	0	0	0	0	4.5e-05	0	6.06e-05	1	0	0	0.001	0	0
chr14:g.20815031T>A	chr14	20815030	20815031	T	A	1544.19	8929	15.76	60	None	chr14q11.2	PARP2	ENST00000250416	YES	1	ENST00000250416.5:c.322T>A	ENSP00000250416.5:p.Tyr108Asn	349/1886	322/1752	Tat/Aat	Y/N	2016-04-01	SNP	missense_variant	MED	0				1	1	1	TCGA-62-A470-10A-01D-A24F-08	1	9.1e-05	9.12e-05	0	0	0.000464145	0	1.5e-05	0	0.000363416	1	0	0.002	0	0	0
chr15:g.75646194C>T	chr15	75646193	75646194	C	T	3121.19	7846	14.25	60	None	chr15q24.2	NEIL1	ENST00000355059		1	ENST00000355059.4:c.833C>T	ENSP00000347170.4:p.Thr278Ile	1339/1896	833/1173	aCc/aTc	T/I	2018-10-06	SNP	missense_variant	MED	0				1	1	1	TCGA-63-A5MU-10A-01D-A26K-08	1	0.001013	0.00101584	9.75e-05	0.000172741	0	0.00151194	0.00117156	0	0.00193939	1	0	0	0.002	0	0.001
chr16:g.14041801A>G	chr16	14041800	14041801	A	G	501.19	7385	8.22	60	None	chr16p13.12	ERCC4	ENST00000311895	YES	1	ENST00000311895.7:c.2348A>G	ENSP00000310520.7:p.Asp783Gly	2357/6758	2348/2751	gAc/gGc	D/G	2018-11-11	SNP	missense_variant	MED	0				1	1	1	TCGA-69-7763-10A-01D-2167-08	1	8.24e-06	8.24e-06	0	0	0	0	1.5e-05	0	0	0	-1	-1	-1	-1	-1
chr17:g.1791987G>A	chr17	1791986	1791987	G	A	1638.19	7545	11.79	60	None	chr17p13.3	RPA1	ENST00000254719	YES	1	ENST00000254719.5:c.1393G>A	ENSP00000254719.4:p.Val465Met	1503/4340	1393/1851	Gtg/Atg	V/M	14/17	SNP	missense_variant	MED	0				1	1	1	TCGA-62-A46P-10A-01D-A24F-08	1	2.47e-05	2.48e-05	0	8.64e-05	0	0	3e-05	0	0	0	-1	-1	-1	-1	-1
chr17:g.73627235G>A	chr17	73627234	73627235	G	A	1997.19	8083	14.58	60	None	chr17q25.1	RECQL5	ENST00000317905	YES	-1	ENST00000317905.5:c.1543C>T	ENSP00000317636.5:p.Arg515Cys	1703/3704	1543/2976	Cgc/Tgc	R/C	2020-10-01	SNP	missense_variant	MED	0				1	1	1	TCGA-55-8514-10A-01D-2393-08	1	9.89e-05	9.96e-05	0.000614628	0.0001731	0	0	3.01e-05	0	0.000121124	0	-1	-1	-1	-1	-1
chr17:g.73661132T>C	chr17	73661131	73661132	T	C	5001.19	9212	13.52	59.98	None	chr17q25.1	RECQL5	ENST00000317905	YES	-1	ENST00000317905.5:c.251A>G	ENSP00000317636.5:p.Gln84Arg	411/3704	251/2976	cAg/cGg	Q/R	2020-03-01	SNP	missense_variant	MED	0				1	1	1	TCGA-56-A5DS-10A-01D-A27N-08	1	0.0001565	0.000157183	0	0	0	0	0.000285886	0	0	0	-1	-1	-1	-1	-1
chr19:g.44058860G>A	chr19	44058859	44058860	G	A	4484.19	8896	15.15	60	None	chr19q13.31	XRCC1	ENST00000262887	YES	-1	ENST00000262887.5:c.352C>T	ENSP00000262887.4:p.Arg118Trp	900/2802	352/1902	Cgg/Tgg	R/W	2017-04-01	SNP	missense_variant	MED	0				1	1	1	TCGA-58-A46N-10A-01D-A24F-08	1	0.0006754	0.000673194	0	0.00112321	0.000115768	0	0.000984401	0.0022173	0	1	0	0	0	0	0.001
chr2:g.100050895A>C	chr2	100050894	100050895	A	C	3052.89	9357	1.37	60.75	None	chr2q11.2	REV1	ENST00000258428	YES	-1	ENST00000258428.3:c.1337T>G	ENSP00000258428.3:p.Val446Gly	1566/4751	1337/3756	gTt/gGt	V/G	2023-08-01	SNP	missense_variant	MED	0				1	1	1	TCGA-56-1622-11A-01D-1521-08;TCGA-60-2695-11A-01D-1522-08;TCGA-60-2708-11A-01D-1522-08;TCGA-60-2713-11A-01D-1522-08;TCGA-60-2722-11A-01D-1522-08;TCGA-60-2723-11A-01D-1522-08;TCGA-60-2725-11A-01D-1267-08;TCGA-63-5131-10A-01D-1441-08;TCGA-66-2734-11A-01D-0983-08;TCGA-66-2742-11A-01D-0983-08;TCGA-66-2744-11A-01D-0983-08;TCGA-66-2755-11A-01D-1522-08;TCGA-66-2757-11A-01D-1522-08;TCGA-66-2765-11A-01D-1…	1	0.012	0.012128	0.0217897	0.00200803	0.00455927	0.0484589	0.0129901	0.0269953	0.000429764	0	-1	-1	-1	-1	-1
chr2:g.100052316C>T	chr2	100052315	100052316	C	T	2137.19	7287	10.03	60	None	chr2q11.2	REV1	ENST00000258428	YES	-1	ENST00000258428.3:c.1301G>A	ENSP00000258428.3:p.Arg434Gln	1530/4751	1301/3756	cGa/cAa	R/Q	2023-07-01	SNP	missense_variant	MED	0				1	1	1	TCGA-69-7979-10A-01D-2184-08	1	0.00014	0.000140172	9.63e-05	0	0	0	0.000240002	0	0	0	-1	-1	-1	-1	-1
chr2:g.128044545T>C	chr2	128044544	128044545	T	C	570.19	7556	12.13	60	None	chr2q14.3	ERCC3	ENST00000285398	YES	-1	ENST00000285398.2:c.1076A>G	ENSP00000285398.2:p.Lys359Arg	1171/2750	1076/2349	aAa/aGa	K/R	2015-08-01	SNP	missense_variant	MED	0				1	1	1	TCGA-77-6842-10A-01D-1945-08	1	4.94e-05	4.95e-05	9.63e-05	8.64e-05	0	0	6.01e-05	0	0	0	-1	-1	-1	-1	-1
chr3:g.9796432C>T	chr3	9796431	9796432	C	T	629.19	7045	16.56	60	None	chr3p25.3	OGG1	ENST00000302003		1	ENST00000302003.7:c.610C>T	ENSP00000305584.7:p.Arg204Cys	953/1655	610/1233	Cgt/Tgt	R/C	2018-07-04	SNP	missense_variant	MED	0				1	1	1	TCGA-63-A5MY-10A-01D-A26K-08	1	3.3e-05	3.41e-05	0	0	0	0	6.14e-05	0	0	0	-1	-1	-1	-1	-1
chr3:g.9798475G>A	chr3	9798474	9798475	G	A	733.2	8015	9.28	59.19	None	chr3p25.3	OGG1	ENST00000302003		1	ENST00000302003.7:c.923G>A	ENSP00000305584.7:p.Gly308Glu	1266/1655	923/1233	gGa/gAa	G/E	2018-07-06	SNP	missense_variant	MED	0				1	1	1	TCGA-66-2787-11A-01D-0983-08;	1	0.004118	0.0041195	0.000769231	0.00406083	0	0.00136157	0.00629515	0.00770925	0.000545124	1	0.0029	0	0	0.0008	0.006
chr4:g.178243680G>T	chr4	178243679	178243680	G	T	4333.19	7896	14.35	60	None	chr4q34.3	NEIL3	ENST00000264596	YES	1	ENST00000264596.3:c.224G>T	ENSP00000264596.3:p.Gly75Val	342/2408	224/1818	gGc/gTc	G/V	2018-10-02	SNP	missense_variant	MED	0				1	1	1	TCGA-66-2759-11A-01D-1522-08	0	-1	-1	-1	-1	-1	-1	-1	-1	-1	0	-1	-1	-1	-1	-1
chr4:g.178260971T>C	chr4	178260970	178260971	T	C	640.19	7053	10.49	60	None	chr4q34.3	NEIL3	ENST00000264596	YES	1	ENST00000264596.3:c.662T>C	ENSP00000264596.3:p.Leu221Pro	780/2408	662/1818	cTc/cCc	L/P	2018-10-05	SNP	missense_variant	MED	0				1	1	1	TCGA-77-8140-10A-01D-2244-08	1	8.24e-06	8.28e-06	0	0	0	0	1.51e-05	0	0	0	-1	-1	-1	-1	-1
chr4:g.178283446G>T	chr4	178283445	178283446	G	T	2354.01	7314	12.26	60	None	chr4q34.3	NEIL3	ENST00000264596	YES	1	ENST00000264596.3:c.1639G>T	ENSP00000264596.3:p.Ala547Ser	1757/2408	1639/1818	Gca/Tca	A/S	2018-10-10	SNP	missense_variant	MED	0				1	1	1	TCGA-56-1622-11A-01D-1521-08;TCGA-63-A5ML-10A-01D-A27N-08;TCGA-75-7031-10A-01D-1946-08	1	0.003369	0.00345994	0.00111948	0.00199896	0	0.00151515	0.00546996	0.00453515	6.68e-05	1	0.0029	0	0	0	0.006
chr4:g.178283474A>G	chr4	178283473	178283474	A	G	608.19	7417	13.52	60	None	chr4q34.3	NEIL3	ENST00000264596	YES	1	ENST00000264596.3:c.1667A>G	ENSP00000264596.3:p.His556Arg	1785/2408	1667/1818	cAt/cGt	H/R	2018-10-10	SNP	missense_variant	MED	0				1	1	1	TCGA-69-8253-10A-01D-2284-08	1	0.0014	0.00137143	0.0148575	0.000865651	0.000115687	0	9.03e-05	0.00110865	0	1	0.0014	0	0	0.0174	0
chr6:g.111631120G>T	chr6	111631119	111631120	G	T	1538.19	7550	12.93	59.95	None	chr6q21	REV3L	ENST00000358835	YES	-1	ENST00000358835.3:c.8978C>A	ENSP00000351697.3:p.Pro2993His	9433/10789	8978/9393	cCc/cAc	P/H	31/33	SNP	missense_variant	MED	0				1	1	1	TCGA-63-7021-10A-01D-1945-08	0	-1	-1	-1	-1	-1	-1	-1	-1	-1	0	-1	-1	-1	-1	-1
chr6:g.111631280G>A	chr6	111631279	111631280	G	A	2208.19	7589	15.23	60	None	chr6q21	REV3L	ENST00000358835	YES	-1	ENST00000358835.3:c.8818C>T	ENSP00000351697.3:p.Arg2940Cys	9273/10789	8818/9393	Cgc/Tgc	R/C	31/33	SNP	missense_variant	MED	0				1	1	1	TCGA-66-2763-11A-01D-1522-08	0	-1	-1	-1	-1	-1	-1	-1	-1	-1	0	-1	-1	-1	-1	-1
chr6:g.111710360G>A	chr6	111710359	111710360	G	A	1065.19	7325	15.22	60	None	chr6q21	REV3L	ENST00000358835	YES	-1	ENST00000358835.3:c.811C>T	ENSP00000351697.3:p.Arg271Trp	1266/10789	811/9393	Cgg/Tgg	R/W	1933-08-01	SNP	missense_variant	MED	0				1	1	1	TCGA-63-A5MB-10A-01D-A26K-08	1	1.65e-05	1.65e-05	0	8.64e-05	0	0	1.5e-05	0	0	0	-1	-1	-1	-1	-1
chr1:g.45798475T>C	chr1	45798474	45798475	T	C	8919.03	8843	12.07	59.96	None	chr1p34.1	MUTYH	ENST00000354383		-1	ENST00000354383.6:c.455A>G	ENSP00000346354.6:p.Tyr152Cys	566/1744	455/1569	tAc/tGc	Y/C	2016-07-01	SNP	missense_variant	MED	0				1	1	1	TCGA-55-7910-11A-01D-2167-08;TCGA-62-8399-10A-01D-2323-08;TCGA-77-8128-10A-01D-2244-08;TCGA-77-8148-10A-01D-2244-08	1	0.001623	0.00162298	0.000481603	0.00103663	0	0.00226792	0.00247243	0	0	1	0.0014	0	0	0	0
chr19:g.45871913C>T	chr19	45871912	45871913	C	T	452.19	6934	9.83	60	None	chr19q13.32	ERCC2	ENST00000221481		-1	ENST00000221481.6:c.335G>A	ENSP00000221481.6:p.Arg112His	352/745	335/384	cGc/cAc	R/H	2018-08-05	SNP	missense_variant	MED	0				1	1	1	TCGA-58-8390-10A-01D-2323-08	1	3.3e-05	2.51e-05	9.74e-05	0	0	0	3.04e-05	0	0	0	-1	-1	-1	-1	-1
chr1:g.45797228C>T	chr1	45797227	45797228	C	T	1424.2	7520	10.17	60	None	chr1p34.1	MUTYH	ENST00000354383		-1	ENST00000354383.6:c.1106G>A	ENSP00000346354.6:p.Gly369Asp	1217/1744	1106/1569	gGt/gAt	G/D	13/16	SNP	missense_variant	MED	0				1	1	1	TCGA-60-2713-11A-01D-1522-08;TCGA-69-7979-10A-01D-2184-08	1	0.002776	0.00279807	0.00112016	0.00329347	0.000116306	0.00212701	0.00395782	0.00784753	0.000242454	1	0.0043	0	0	0	0.0089
chr16:g.14041570T>C	chr16	14041569	14041570	T	C	1818.19	7357	16.09	60	None	chr16p13.12	ERCC4	ENST00000311895	YES	1	ENST00000311895.7:c.2117T>C	ENSP00000310520.7:p.Ile706Thr	2126/6758	2117/2751	aTt/aCt	I/T	2018-11-11	SNP	missense_variant	MED	0				1	1	1	TCGA-77-8144-10A-01D-2244-08	1	0.0014	0.00140024	0.000192197	0.00164104	0	0.000302389	0.00217268	0.00220264	0	0	-1	-1	-1	-1	-1
chr3:g.129150385C>G	chr3	129150384	129150385	C	G	3474.2	8237	11.82	60	None	chr3q21.3	MBD4	ENST00000249910	YES	-1	ENST00000249910.1:c.1702G>C	ENSP00000249910.1:p.Asp568His	1878/2470	1702/1743	Gac/Cac	D/H	2018-08-08	SNP	missense_variant	MED	0				1	1	1	TCGA-55-A493-10A-01D-A24F-08;TCGA-64-1678-10A-01W-0928-08	1	0.005387	0.00539213	0.00115897	0.00406153	0	0.000453583	0.00623763	0.0110375	0.0100618	1	0	0.001	0.0102	0.0008	0.0089
chr1:g.242042113ATG>A	chr1	242042112	242042115	ATG	A	905.14	6990	16.46	60	None	chr1q43	EXO1	ENST00000348581		1	ENST00000348581.5:c.1578_1579delTG	ENSP00000311873.5:p.Asp526GlufsTer7	1892-1893/3190	1578-1579/2541	gaTGaa/gaaa	DE/EX	2014-11-01	Deletion	frameshift_variant	HIGH	1				1	1	1	TCGA-77-8154-10A-01D-2244-08	1	2.47e-05	2.51e-05	0	0	0	0	4.58e-05	0	0	0	-1	-1	-1	-1	-1
chr3:g.129155547CT>C	chr3	129155546	129155548	CT	C	230.86	10659	0.43	93.36	None	chr3q21.3	MBD4	ENST00000249910	YES	-1	ENST00000249910.1:c.939delA	ENSP00000249910.1:p.Glu314LysfsTer4	1115/2470	939/1743	aaA/aa	K/X	2018-08-03	Deletion	frameshift_variant	HIGH	1				1	1	1	TCGA-55-7910-11A-01D-2167-08;TCGA-55-7994-10A-01D-2184-08;TCGA-56-8304-10A-01D-2323-08;TCGA-69-7763-10A-01D-2167-08;TCGA-69-7979-10A-01D-2184-08;TCGA-77-8148-10A-01D-2244-08;TCGA-77-8150-10A-01D-2244-08;TCGA-77-8154-10A-01D-2244-08;TCGA-LUSC-7141-NT-01D-2042-08;TCGA-LUSC-8007-NT-01D-2184-08	1	0.015	0.0134532	0.00803392	0.00779464	0.0109806	0.00123916	0.0153301	0.0203562	0.0205902	0	-1	-1	-1	-1	-1
chr5:g.74882863GA>G	chr5	74882862	74882864	GA	G	523.14	7201	15.85	60	None	chr5q13.3	POLK	ENST00000241436	YES	1	ENST00000241436.4:c.1243delA	ENSP00000241436.4:p.Ser415ValfsTer2	1412/5911	1240/2613	Aaa/aa	K/X	2015-10-01	Deletion	frameshift_variant	HIGH	1				1	1	1	TCGA-64-1679-10A-01D-2063-08	1	0.0005521	0.000558417	0.000294869	8.71e-05	0	0	0.000927446	0	0.000121477	0	-1	-1	-1	-1	-1
chr15:g.75641315C>CGGCA	chr15	75641314	75641315	C	CGGCA	991.14	7327	14.79	60.45	None	chr15q24.2	NEIL1	ENST00000355059		1	ENST00000355059.4:c.72_73insAGGC	ENSP00000347170.4:p.Gly25ArgfsTer14	575-576/1896	69-70/1173	-/GGCA	-/GX	2018-10-02	Insertion	frameshift_variant	HIGH	1				1	1	1	TCGA-68-8251-10A-01D-2293-08	1	0.0008978	0.000913005	0.000298805	0.00216563	0	0	0.00121025	0.00112108	6.06e-05	1	0.0014	0	0	0	0.002
chr4:g.178283570A>AT	chr4	178283569	178283570	A	AT	1960.14	7610	15.94	60.24	None	chr4q34.3	NEIL3	ENST00000264596	YES	1	ENST00000264596.3:c.1769dupT	ENSP00000264596.3:p.Gln591ProfsTer47	1881-1882/2408	1763-1764/1818	aat/aaTt	N/NX	2018-10-10	Insertion	frameshift_variant	HIGH	1				1	1	1	TCGA-75-5122-10A-01D-1753-08	0	-1	-1	-1	-1	-1	-1	-1	-1	-1	0	-1	-1	-1	-1	-1
chr8:g.11643634A>ACCAT	chr8	11643633	11643634	A	ACCAT	252.14	7659	4.35	58.5	None	chr8p23.1	NEIL2	ENST00000284503	YES	1	ENST00000284503.6:c.851_852insCCAT	ENSP00000284503.6:p.Gln284HisfsTer67	1450-1451/2671	851-852/999	cag/caCCATg	Q/HHX	2018-05-05	Insertion	frameshift_variant	HIGH	1				1	1	1	TCGA-60-2724-11A-01W-0877-08	0	-1	-1	-1	-1	-1	-1	-1	-1	-1	0	-1	-1	-1	-1	-1
chr8:g.11643635G>GCCTGGCTGATTTTT	chr8	11643634	11643635	G	GCCTGGCTGATTTTT	249.14	7655	4.53	58.39	None	chr8p23.1	NEIL2	ENST00000284503	YES	1	ENST00000284503.6:c.852_853insCCTGGCTGATTTTT	ENSP00000284503.6:p.Val285ProfsTer3	1451-1452/2671	852-853/999	-/CCTGGCTGATTTTT	-/PG*FX	2018-05-05	Insertion	stop_gained	HIGH	1				1	1	1	TCGA-60-2724-11A-01W-0877-08	0	-1	-1	-1	-1	-1	-1	-1	-1	-1	0	-1	-1	-1	-1	-1
chr12:g.104378700T>A	chr12	104378699	104378700	T	A	377.92	18943	5.56	77.34	None	chr12q23.3	TDG	ENST00000266775		1	ENST00000266775.9:c.952+2T>A		-/1602	-/1221				SNP	splice_donor_variant	HIGH	1				0	0	1	TCGA-63-7021-10A-01D-1945-08	0	-1	-1	-1	-1	-1	-1	-1	-1	-1	0	-1	-1	-1	-1	-1
chr1:g.45797371AG>A	chr1	45797370	45797372	AG	A	706.44	7179	11.21	60.32	None	chr1p34.1	MUTYH	ENST00000354383		-1	ENST00000354383.6:c.1066delC	ENSP00000346354.6:p.Ala358ProfsTer23	1177/1744	1066/1569	Ctt/tt	L/X	2016-12-01	Deletion	frameshift_variant	HIGH	1				1	1	1	TCGA-NJ-A55O-10A-01D-A25L-08	1	7.414e-05	7.51993e-05	0	8.66251e-05	0	0	0.000121378	0	0	0	-1	-1	-1	-1	-1
chr16:g.14020561G>T	chr16	14020560	14020561	G	T	3705.87	6995	13.33	60	None	chr16p13.12	ERCC4	ENST00000311895	YES	1	ENST00000311895.7:c.532G>T	ENSP00000310520.7:p.Val178Leu	541/6758	532/2751	Gtg/Ttg	V/L	2018-11-03	SNP	missense_variant	MED	0				1	1	1	TCGA-85-A510-10A-01D-A26K-08;TCGA-85-A5B5-10A-01D-A26K-08	1	0.0003459	0.000345941	0	0	0	0	0.000524439	0	0.000423985	0	-1	-1	-1	-1	-1
chr16:g.14029352C>G	chr16	14029351	14029352	C	G	747.5	7000	14.66	60	None	chr16p13.12	ERCC4	ENST00000311895	YES	1	ENST00000311895.7:c.1563C>G	ENSP00000310520.7:p.Ser521Arg	1572/6758	1563/2751	agC/agG	S/R	2018-11-08	SNP	missense_variant	MED	0				1	1	1	TCGA-J2-A4AD-10A-01D-A24F-08	1	0.0007001	0.000702317	0.000195198	0.001734	0	0	0.000930484	0.00110619	0	1	0.0058	0	0	0	0.001
chr19:g.45854910C>G	chr19	45854909	45854910	C	G	5453.5	8726	14.06	60	None	chr19q13.32	ERCC2	ENST00000391944		-1	ENST00000391944.3:c.2026G>C	ENSP00000375808.3:p.Glu676Gln	2054/2103	2026/2049	Gag/Cag	E/Q	21/21	SNP	missense_variant	MED	0				1	1	1	TCGA-86-8073-10A-01D-2238-08	1	0.0001483	0.000149058	0	0	0	0	0.000255847	0.00111111	0	0	-1	-1	-1	-1	-1
chr3:g.14199560C>T	chr3	14199559	14199560	C	T	1845.5	6897	12.82	60	None	chr3p25.1	XPC	ENST00000285021	YES	-1	ENST00000285021.7:c.1823G>A	ENSP00000285021.7:p.Arg608Lys	2038/3832	1823/2823	aGa/aAa	R/K	2016-09-01	SNP	missense_variant	MED	0				1	1	1	TCGA-MP-A4SV-10A-01D-A24P-08	1	8.269e-05	8.30799e-05	0	8.64006e-05	0	0	0.000135216	0	0	0	-1	-1	-1	-1	-1
chr11:g.43913653AGAATCACTATG>A	chr11	43913652	43913664	AGAATCACTATG	A	556.44	6595	8.31	60.15	None	chr11p11.2	ALKBH3	ENST00000302708	YES	1	ENST00000302708.4:c.437_447delTCACTATGGAA	ENSP00000302232.4:p.Ile146ThrfsTer17	845-855/1474	434-444/861	aGAATCACTATG/a	RITM/X	2018-10-07	Deletion	frameshift_variant	HIGH	1				1	1	1	TCGA-LUSC-7710-NB-01D-2122-08	1	8.237e-05	8.26064e-05	0	8.67754e-05	0	0	0.000135241	0	0	0	-1	-1	-1	-1	-1
chr8:g.145741247C>T	chr8	145741246	145741247	C	T	664.5	5929	15.82	60	None	chr8q24.3	RECQL4	ENST00000428558	YES	-1	ENST00000428558.2:c.1159G>A	ENSP00000475456.1:p.Gly387Arg	1201/3816	1159/3627	Ggg/Agg	G/R	2022-06-01	SNP	missense_variant	MED	0				1	1	1	TCGA-92-8065-10A-01D-2244-08	1	0.0002402	0.000247622	0.00021815	0	0	0.000154703	0.000402477	0	0	0	-1	-1	-1	-1	-1
chr9:g.100447310A>C	chr9	100447309	100447310	A	C	328.5	6621	14.28	59.71	None	chr9q22.33	XPA	ENST00000375128	YES	-1	ENST00000375128.4:c.568T>G	ENSP00000364270.4:p.Ser190Ala	633/1417	568/822	Tct/Gct	S/A	2018-06-05	SNP	missense_variant	MED	0				1	1	1	TCGA-94-8035-10A-01D-2244-08	1	0.000939	0.000942414	0	8.72753e-05	0	0	3.00598e-05	0.00110619	0.00666424	1	0	0	0.0031	0	0
chr13:g.103528048C>T	chr13	103528047	103528048	C	T	976.5	7203	17.13	60	None	chr13q33.1	ERCC5	ENST00000355739	YES	1	ENST00000355739.4:c.3356C>T	ENSP00000347978.4:p.Ala1119Val	4779/5076	3356/3561	gCg/gTg	A/V	15/15	SNP	missense_variant	MED	0				1	1	1	TCGA-O2-A52N-10A-01D-A26K-08	1	0.001318	0.00132124	0.000579486	0.000865951	0.000116009	0.00196553	0.00111188	0.00331126	0.00321173	1	0.0014	0	0.0061	0.0015	0.003
chr3:g.14200206G>A	chr3	14200205	14200206	G	A	2719.5	7560	17	60	None	chr3p25.1	XPC	ENST00000285021	YES	-1	ENST00000285021.7:c.1177C>T	ENSP00000285021.7:p.Arg393Trp	1392/3832	1177/2823	Cgg/Tgg	R/W	2016-09-01	SNP	missense_variant	MED	0				1	1	1	TCGA-NJ-A4YG-10A-01D-A25L-08	1	0.0007933	0.000794913	0.000407997	0.000431928	0.000115929	0	0.00127368	0	6.0562e-05	1	0.0014	0	0	0	0
chr9:g.100449436A>G	chr9	100449435	100449436	A	G	1413.5	6898	12.08	60	None	chr9q22.33	XPA	ENST00000375128	YES	-1	ENST00000375128.4:c.497T>C	ENSP00000364270.4:p.Val166Ala	562/1417	497/822	gTg/gCg	V/A	2018-06-04	SNP	missense_variant	MED	0				1	1	1	TCGA-O2-A52V-10A-01D-A25L-08	1	0.0009473	0.000950225	0.0111521	0	0	0	0	0	0	1	0	0	0	0.0076	0
chr1:g.45795077G>C	chr1	45795076	45795077	G	C	2210.5	6710	12.63	60	None	chr1p34.1	MUTYH	ENST00000354383		-1	ENST00000354383.6:c.1470C>G	ENSP00000346354.6:p.Cys490Trp	1581/1744	1470/1569	tgC/tgG	C/W	16/16	SNP	missense_variant	MED	0				1	1	1	TCGA-LUSC-7710-NB-01D-2122-08	1	8.236e-06	8.239e-06	0	0	0	0	1.49876e-05	0	0	0	-1	-1	-1	-1	-1
chr1:g.45795078C>T	chr1	45795077	45795078	C	T	2210.5	6708	12.78	60	None	chr1p34.1	MUTYH	ENST00000354383		-1	ENST00000354383.6:c.1469G>A	ENSP00000346354.6:p.Cys490Tyr	1580/1744	1469/1569	tGc/tAc	C/Y	16/16	SNP	missense_variant	MED	0				1	1	1	TCGA-LUSC-7710-NB-01D-2122-08	1	8.236e-06	8.23886e-06	0	0	0	0	1.49871e-05	0	0	0	-1	-1	-1	-1	-1
chr12:g.21624358ATACT>A	chr12	21624357	21624362	ATACT	A	1038.82	6599	16.76	60	None	chr12p12.1	RECQL	ENST00000421138		-1	ENST00000421138.2:c.1667_1667+3delAGTA		1897-?/2572	1667-?/1950			14/16	Deletion	splice_donor_variant	HIGH	1				0	0	1	TCGA-92-8063-10A-01D-2244-08	1	0.000346	0.000349668	0	0	0	0.000305717	0.000604961	0	0	0	-1	-1	-1	-1	-1
chr13:g.103514661CTT>C	chr13	103514660	103514663	CTT	C	1418.44	6795	17.95	60	None	chr13q33.1	ERCC5	ENST00000355739	YES	1	ENST00000355739.4:c.1164_1165delTT	ENSP00000347978.4:p.Ala390HisfsTer2	2586-2587/5076	1163-1164/3561	cTT/c	L/X	2015-08-01	Deletion	frameshift_variant	HIGH	1				1	1	1	TCGA-O2-A5IB-10A-01D-A27N-08	1	8.236e-06	8.25328e-06	0	0	0	0	1.50173e-05	0	0	0	-1	-1	-1	-1	-1
chr19:g.44056228CT>C	chr19	44056227	44056229	CT	C	1809.44	7417	15.21	60.44	None	chr19q13.31	XRCC1	ENST00000262887	YES	-1	ENST00000262887.5:c.1022delA	ENSP00000262887.4:p.Lys341ArgfsTer3	1570/2802	1022/1902	aAg/ag	K/X	2017-09-01	Deletion	frameshift_variant	HIGH	1				1	1	1	TCGA-92-8064-10A-01D-2244-08	1	2.471e-05	2.4717e-05	0	8.64006e-05	0	0	2.99787e-05	0	0	0	-1	-1	-1	-1	-1
chr3:g.129155547CT>C	chr3	129155546	129155548	CT	C	439.55	12504	0.76	83.92	None	chr3q21.3	MBD4	ENST00000249910	YES	-1	ENST00000249910.1:c.939delA	ENSP00000249910.1:p.Glu314LysfsTer4	1115/2470	939/1743	aaA/aa	K/X	2018-08-03	Deletion	frameshift_variant	HIGH	1				1	1	1	TCGA-85-8052-10A-01D-2244-08;TCGA-85-8072-10A-01D-2244-08;TCGA-86-7714-10A-01D-2167-08;TCGA-86-8074-10A-01D-2238-08;TCGA-92-8064-10A-01D-2244-08;TCGA-92-8065-10A-01D-2244-08;TCGA-93-7347-10A-01D-2184-08;TCGA-94-8035-10A-01D-2244-08;TCGA-95-7944-10A-01D-2184-08;TCGA-96-8169-10A-01D-2293-08	1	0.015	0.0134532	0.00803392	0.00779464	0.0109806	0.00123916	0.0153301	0.0203562	0.0205902	0	-1	-1	-1	-1	-1
chr4:g.2074702TG>T	chr4	2074701	2074703	TG	T	1599.44	6988	16.66	60	None	chr4p16.3	POLN	ENST00000382865		-1	ENST00000382865.1:c.2509delC	ENSP00000372316.1:p.Gln837SerfsTer8	2509/2899	2509/2703	Cag/ag	Q/X	23/24	Deletion	frameshift_variant	HIGH	1				1	1	1	TCGA-NC-A5HK-10A-01D-A26K-08	1	0.006737	0.00674481	0.000675676	0.0114147	0.0531866	0.00166364	0.00268072	0.00883002	0.00127196	1	0.0072	0.0575	0	0	0.002
chr5:g.74882863GA>G	chr5	74882862	74882864	GA	G	683.49	6587	15.9	60	None	chr5q13.3	POLK	ENST00000241436	YES	1	ENST00000241436.4:c.1243delA	ENSP00000241436.4:p.Ser415ValfsTer2	1412/5911	1240/2613	Aaa/aa	K/X	2015-10-01	Deletion	frameshift_variant	HIGH	1				1	1	1	TCGA-O2-A52N-10A-01D-A26K-08	1	0.0005521	0.000558417	0.000294869	8.70625e-05	0	0	0.000927446	0	0.000121477	0	-1	-1	-1	-1	-1
chr15:g.75641682T>C	chr15	75641681	75641682	T	C	1774.02	6690	13.75	60	None	chr15q24.2	NEIL1	ENST00000355059		1	ENST00000355059.4:c.434+2T>C		-/1896	-/1173				SNP	splice_donor_variant	HIGH	1				0	0	1	TCGA-79-5596-10A-01D-1945-08;TCGA-NC-A5HN-10A-01D-A26K-08;TCGA-NK-A5CX-10A-01D-A26K-08	1	0.006807	0.00734429	0.00129078	0.00591768	0	0.00181758	0.0111799	0.00795756	0.00192219	1	0.0072	0	0.001	0	0.008
chr16:g.129423G>T	chr16	129422	129423	G	T	848.5	6986	12.12	60	None	chr16p13.3	MPG	ENST00000219431	YES	1	ENST00000219431.4:c.40-1G>T		-/1193	-/897				SNP	splice_acceptor_variant	HIGH	1				0	0	1	TCGA-NJ-A4YP-10A-01D-A25L-08	1	0.0009555	0.000954373	9.71062e-05	0	0	0.00559927	0.00110616	0.00445434	0	1	0	0	0	0	0.001
chr19:g.50369787T>C	chr19	50369786	50369787	T	C	3665.01	5959	15.33	60	None	chr19q13.33	PNKP	ENST00000595792		-1	ENST00000595792.1:n.258-2A>G		-/645					SNP	splice_acceptor_variant	HIGH	0				0	0	1	TCGA-78-7167-11A-01D-2063-08;TCGA-78-7535-10A-01D-2063-08;TCGA-85-8072-10A-01D-2244-08;TCGA-85-A511-10A-01D-A25L-08;TCGA-86-8359-10A-01D-2323-08;TCGA-LUSC-7767-NB-01D-2122-08	1	0.015	0.0162664	0.00521259	0.0156645	0	0.0147572	0.0241235	0.00938967	0.00177327	1	0.0173	0.001	0.0031	0.0023	0.0219
chr4:g.2083359C>T	chr4	2083358	2083359	C	T	896.5	6513	15.73	60	None	chr4p16.3	POLN	ENST00000382865		-1	ENST00000382865.1:c.2308+1G>A		-/2899	-/2703				SNP	splice_donor_variant	HIGH	1				0	0	1	TCGA-85-8582-10A-01D-2395-08	1	0.0004118	0.000415331	0.000391466	0	0	0	0.000618289	0.00111857	0.000244021	1	0	0	0	0	0.002
chr9:g.100444683G>A	chr9	100444682	100444683	G	A	2744.5	7005	14.07	60	None	chr9q22.33	XPA	ENST00000462523		-1	ENST00000462523.1:c.703C>T	ENSP00000433006.1:p.Gln235Ter	704/1584	703/795	Caa/Taa	Q/*	2018-07-06	SNP	stop_gained	HIGH	0				1	0	1	TCGA-78-8640-11A-01D-2393-08	1	8.769e-06	8.87123e-06	0	0	0	0	1.62798e-05	0	0	0	-1	-1	-1	-1	-1
chr1:g.45797760T>C	chr1	45797759	45797760	T	C	1509.5	6926	13.98	60	None	chr1p34.1	MUTYH	ENST00000354383		-1	ENST00000354383.6:c.853-2A>G		-/1744	-/1569				SNP	splice_acceptor_variant	HIGH	1				0	0	1	TCGA-NK-A5CR-10A-01D-A26K-08	1	0.001021	0.00102226	0	0	0.0141138	0	0	0	0.000121124	1	0	0.0149	0	0	0
chr16:g.2096239G>A	chr16	2096238	2096239	G	A	7530.87	7402	13.28	59.98	None	chr16p13.3	NTHL1	ENST00000219066	YES	-1	ENST00000219066.1:c.268C>T	ENSP00000219066.1:p.Gln90Ter	287/1067	268/939	Cag/Tag	Q/*	2018-06-02	SNP	stop_gained	HIGH	1				1	1	1	TCGA-LUSC-7699-NB-01D-2122-08;TCGA-NC-A5HG-10A-01D-A26K-08	1	0.001532	0.00154336	0.000193461	0.000432227	0	0.00362867	0.00230443	0.00111607	0.000121139	1	0	0	0	0	0.002
chr13:g.108861092G>T	chr13	108861091	108861092	G	T	1502.5	6967	15.65	60	None	chr13q33.3	LIG4	ENST00000356922	YES	-1	ENST00000356922.4:c.2525C>A	ENSP00000349393.3:p.Ala842Asp	2798/4103	2525/2736	gCc/gAc	A/D	2018-02-02	SNP	missense_variant	MED	0				1	1	1	TCGA-NJ-A55O-10A-01D-A25L-08	1	0.001235	0.00123575	0.000673465	0.000172801	0	0.000151194	0.00199299	0.00110619	0.000363416	1	0	0	0	0	0.001
chr5:g.60183319T>C	chr5	60183318	60183319	T	C	1787.5	6841	11.53	60	None	chr5q12.1	ERCC8	ENST00000265038	YES	-1	ENST00000265038.5:c.1070A>G	ENSP00000265038.5:p.Asn357Ser	1113/2017	1070/1191	aAc/aGc	N/S	2018-12-11	SNP	missense_variant	MED	0				1	1	1	TCGA-NC-A5HT-10A-01D-A26K-08	1	0.0001071	0.000107118	0	0	0	0.000151194	0.000179867	0	0	0	-1	-1	-1	-1	-1
chr1:g.242030207A>G	chr1	242030206	242030207	A	G	1587.5	7785	9.98	60	None	chr1q43	EXO1	ENST00000348581		1	ENST00000348581.5:c.1117A>G	ENSP00000311873.5:p.Arg373Gly	1431/3190	1117/2541	Agg/Ggg	R/G	2014-09-01	SNP	missense_variant	MED	0				1	1	1	TCGA-86-8056-10A-01D-2238-08	1	0.0002059	0.000205927	0	0	0	0	0.000374644	0	0	0	-1	-1	-1	-1	-1
chr13:g.108862504C>A	chr13	108862503	108862504	C	A	401.5	7193	9.56	60	None	chr13q33.3	LIG4	ENST00000356922	YES	-1	ENST00000356922.4:c.1113G>T	ENSP00000349393.3:p.Met371Ile	1386/4103	1113/2736	atG/atT	M/I	2018-02-02	SNP	missense_variant	MED	0				1	1	1	TCGA-NC-A5HP-10A-01D-A26K-08	1	8.237e-06	8.25682e-06	0	0	0	0	1.50042e-05	0	0	0	-1	-1	-1	-1	-1
chr19:g.48626550C>A	chr19	48626549	48626550	C	A	704.87	6843	10.68	60	None	chr19q13.33	LIG1	ENST00000263274	YES	-1	ENST00000263274.7:c.2030G>T	ENSP00000263274.6:p.Arg677Leu	2450/3384	2030/2760	cGg/cTg	R/L	22/28	SNP	missense_variant	MED	0				1	1	1	TCGA-L9-A7SV-10A-01D-A39A-08;TCGA-L9-A8F4-10A-01D-A39A-08	1	0.00159	0.00159352	0.0176817	0.000694444	0	0	4.53049e-05	0	6.0584e-05	1	0.0043	0	0	0.0287	0
chr2:g.128044371G>A	chr2	128044370	128044371	G	A	1470.5	6958	13.74	60	None	chr2q14.3	ERCC3	ENST00000285398	YES	-1	ENST00000285398.2:c.1250C>T	ENSP00000285398.2:p.Thr417Ile	1345/2750	1250/2349	aCc/aTc	T/I	2015-08-01	SNP	missense_variant	MED	0				1	1	1	TCGA-L4-A4E5-10A-01D-A24P-08	1	8.236e-06	8.2371e-06	0	0	0	0	1.49849e-05	0	0	0	-1	-1	-1	-1	-1
chr6:g.111643838C>T	chr6	111643837	111643838	C	T	3804.87	7065	13.49	60	None	chr6q21	REV3L	ENST00000358835	YES	-1	ENST00000358835.3:c.8285G>A	ENSP00000351697.3:p.Arg2762Gln	8740/10789	8285/9393	cGa/cAa	R/Q	27/33	SNP	missense_variant	MED	0				1	1	1	TCGA-85-A50M-10A-01D-A25L-08;TCGA-O2-A52V-10A-01D-A25L-08	1	0.0008072	0.000807235	0.000384468	8.63707e-05	0.0106334	0	0	0.00110132	0	1	0.0014	0.0119	0	0	0
chr8:g.11643549C>T	chr8	11643548	11643549	C	T	1723.5	8024	13.06	60	None	chr8p23.1	NEIL2	ENST00000284503	YES	1	ENST00000284503.6:c.766C>T	ENSP00000284503.6:p.Arg256Cys	1365/2671	766/999	Cgt/Tgt	R/C	2018-05-05	SNP	missense_variant	MED	0				1	1	1	TCGA-LA-A7SW-10A-01D-A401-08	1	1.647e-05	1.64878e-05	9.63206e-05	0	0	0	1.49993e-05	0	0	0	-1	-1	-1	-1	-1
chr8:g.42226805C>G	chr8	42226804	42226805	C	G	1820.82	6596	9.15	60	None	chr8p11.21	POLB	ENST00000265421	YES	1	ENST00000265421.4:c.725C>G	ENSP00000265421.4:p.Pro242Arg	895/1329	725/1008	cCc/cGc	P/R	2014-12-01	SNP	missense_variant	MED	0				1	1	1	TCGA-78-7159-10A-01D-2036-08;TCGA-78-8655-10A-01D-2393-08;TCGA-85-A512-10A-01D-A26K-08;TCGA-MF-A522-10A-01D-A25L-08;TCGA-MP-A4SW-10A-01D-A24P-08	1	0.011	0.0110553	0.00299286	0.00390219	0	0.0136281	0.0164595	0.00663717	0.00432084	1	0.013	0	0.002	0	0.0189
chr1:g.45797139G>A	chr1	45797138	45797139	G	A	373.5	6908	10.99	60	None	chr1p34.1	MUTYH	ENST00000354383		-1	ENST00000354383.6:c.1195C>T	ENSP00000346354.6:p.Arg399Cys	1306/1744	1195/1569	Cgt/Tgt	R/C	13/16	SNP	missense_variant	MED	0				1	1	1	TCGA-91-6830-11A-01D-1945-08	1	0.0007742	0.000769371	0.000485625	0.000346141	0.000462963	0.000151745	0.00117491	0.00111359	0	0	-1	-1	-1	-1	-1
chr10:g.50680959G>A	chr10	50680958	50680959	G	A	670.5	6253	12.42	60	None	chr10q11.23	ERCC6	ENST00000355832	YES	-1	ENST00000355832.5:c.2825C>T	ENSP00000348089.5:p.Thr942Met	2904/8008	2825/4482	aCg/aTg	T/M	15/21	SNP	missense_variant	MED	0				1	1	1	TCGA-L9-A8F4-10A-01D-A39A-08	1	0.005057	0.00519641	0.0535217	0.00391645	0	0.000153186	0.000387237	0.00222717	0.0001239	1	0.0144	0	0	0.0666	0
chr12:g.109536366C>T	chr12	109536365	109536366	C	T	1238.5	7221	12.51	60	None	chr12q24.11	UNG	ENST00000242576	YES	1	ENST00000242576.2:c.262C>T	ENSP00000242576.2:p.Arg88Cys	368/2071	262/942	Cgc/Tgc	R/C	2018-07-02	SNP	missense_variant	MED	0				1	1	1	TCGA-85-8071-10A-01D-2244-08	1	0.001129	0.001133	0.000337306	0.00130913	0	0.000151286	0.00142884	0.00460829	0.00110484	1	0.0043	0	0.002	0	0.002
chr16:g.2096209G>A	chr16	2096208	2096209	G	A	2116.5	7014	13.92	60	None	chr16p13.3	NTHL1	ENST00000219066	YES	-1	ENST00000219066.1:c.298C>T	ENSP00000219066.1:p.Arg100Cys	317/1067	298/939	Cgt/Tgt	R/C	2018-06-02	SNP	missense_variant	MED	0				1	1	1	TCGA-85-A4QR-10A-01D-A25A-08	1	0.0008814	0.000887083	0.000289911	0.000605013	0	0	0.00125662	0.00445434	0.000605694	1	0.0014	0	0	0	0.002
chr19:g.45856370C>T	chr19	45856369	45856370	C	T	445.5	7191	8.1	60	None	chr19q13.32	ERCC2	ENST00000391941		-1	ENST00000391941.2:c.1730G>A	ENSP00000375805.2:p.Arg577Gln	2483/2871	1730/2118	cGg/cAg	R/Q	18/21	SNP	missense_variant	MED	0				1	1	1	TCGA-77-A5G7-10A-01D-A27N-08	1	0.000173	0.000175275	9.94036e-05	0	0	0.000151791	0.000289528	0	0	0	-1	-1	-1	-1	-1
chr1:g.242016703G>A	chr1	242016702	242016703	G	A	880.5	7320	10.24	60	None	chr1q43	EXO1	ENST00000348581		1	ENST00000348581.5:c.325G>A	ENSP00000311873.5:p.Glu109Lys	639/3190	325/2541	Gag/Aag	E/K	2014-04-01	SNP	missense_variant	MED	0				1	1	1	TCGA-78-7149-10A-01D-2036-08	1	0.0002471	0.000247182	9.61908e-05	0	0	0	0.000404664	0.00110132	6.0584e-05	0	-1	-1	-1	-1	-1
chr11:g.43923096C>T	chr11	43923095	43923096	C	T	2103.87	6960	12.91	60	None	chr11p11.2	ALKBH3	ENST00000302708	YES	1	ENST00000302708.4:c.490C>T	ENSP00000302232.4:p.Arg164Cys	901/1474	490/861	Cgc/Tgc	R/C	2018-10-08	SNP	missense_variant	MED	0				1	1	1	TCGA-78-7539-10A-01D-2063-08;TCGA-J2-A4AD-10A-01D-A24F-08	1	0.006062	0.00605476	0.0011534	0.00120919	0.022659	0.0027215	0.00593418	0.00883002	0.00551248	1	0	0.0188	0.0092	0	0.005
chr12:g.21639446A>C	chr12	21639445	21639446	A	C	334.5	6079	11.95	60	None	chr12p12.1	RECQL	ENST00000314748		-1	ENST00000314748.6:c.468T>G	ENSP00000318727.6:p.Ile156Met	923/1054	468/599	atT/atG	I/M	2018-07-06	SNP	missense_variant	MED	0				1	1	1	TCGA-86-8359-10A-01D-2323-08	1	0.00014	0.000142212	9.83671e-05	0	0	0.000458155	0.000198128	0	0	0	-1	-1	-1	-1	-1
chr12:g.109526189C>T	chr12	109526188	109526189	C	T	4477.87	6857	12.47	60	None	chr12q24.11	ALKBH2	ENST00000343075		-1	ENST00000343075.3:c.608G>A	ENSP00000343021.3:p.Arg203His	835/1028	608/786	cGt/cAt	R/H	2018-04-04	SNP	missense_variant	MED	0				1	1	1	TCGA-78-7537-10A-01D-2063-08;TCGA-85-6798-10A-01D-1945-08	1	0.01	0.0101842	0.0233654	0.00362757	0.00555298	0.00120956	0.0105385	0.00881057	0.0111434	1	0.0014	0.004	0.0164	0.0257	0.004
chr12:g.109536298C>T	chr12	109536297	109536298	C	T	548.5	7043	14.06	60	None	chr12q24.11	UNG	ENST00000242576	YES	1	ENST00000242576.2:c.194C>T	ENSP00000242576.2:p.Pro65Leu	300/2071	194/942	cCg/cTg	P/L	2018-07-02	SNP	missense_variant	MED	0				1	1	1	TCGA-86-7711-10A-01D-2063-08	1	0.0004212	0.00044126	0	0	0	0.00474006	0.000291942	0.00118203	0	1	0	0	0	0	0.001
chr14:g.20822308A>G	chr14	20822307	20822308	A	G	7929.88	7226	13.74	60	None	chr14q11.2	PARP2	ENST00000250416	YES	1	ENST00000250416.5:c.704A>G	ENSP00000250416.5:p.Asp235Gly	731/1886	704/1752	gAt/gGt	D/G	2016-08-01	SNP	missense_variant	MED	0				1	1	1	TCGA-78-7145-10A-01D-2036-08;TCGA-78-7537-10A-01D-2063-08;TCGA-91-6830-11A-01D-1945-08;TCGA-LUSC-7698-NB-01D-2122-08;TCGA-LUSC-7843-NB-01D-2122-08;TCGA-NC-A5HK-10A-01D-A26K-08;TCGA-O2-A52S-10A-01D-A25L-08	1	0.019	0.0193935	0.0025505	0.00509675	0	0.0722709	0.0259546	0.03	0.0012718	1	0.0058	0	0.001	0.0008	0.0308
chr14:g.20924117A>C	chr14	20924116	20924117	A	C	773.5	7065	13.81	60	None	chr14q11.2	APEX1	ENST00000216714	YES	1	ENST00000216714.3:c.103A>C	ENSP00000216714.3:p.Lys35Gln	371/1484	103/957	Aaa/Caa	K/Q	2018-05-03	SNP	missense_variant	MED	0				1	1	1	TCGA-85-A511-10A-01D-A25L-08	1	0.0001565	0.000157256	9.74279e-05	0.000173551	0	0	0.000195618	0	0.000182061	1	0.0014	0	0	0	0
chr17:g.33313129C>T	chr17	33313128	33313129	C	T	3043.5	6996	11.66	60	None	chr17q12	LIG3	ENST00000262327		1	ENST00000262327.5:c.670C>T	ENSP00000262327.4:p.Arg224Trp	751/3055	670/2850	Cgg/Tgg	R/W	2020-03-01	SNP	missense_variant	MED	0				1	1	1	TCGA-85-6798-10A-01D-1945-08	1	0.001268	0.00126868	0	0	0.0146821	0.000907167	0.000179862	0.00110132	0.000484496	1	0	0.0109	0	0	0
chr18:g.51818350T>C	chr18	51818349	51818350	T	C	1811.5	6782	10.59	60	None	chr18q21.2	POLI	ENST00000217800		1	ENST00000217800.5:c.968T>C	ENSP00000217800.5:p.Ile323Thr	1160/2289	968/1845	aTt/aCt	I/T	2018-09-08	SNP	missense_variant	MED	0				1	1	1	TCGA-85-6561-10A-01D-1817-08	1	8.237e-06	8.25696e-06	0	0	0	0	1.50105e-05	0	0	0	-1	-1	-1	-1	-1
chr19:g.48640807C>T	chr19	48640806	48640807	C	T	1682.02	6852	10.38	60	None	chr19q13.33	LIG1	ENST00000263274	YES	-1	ENST00000263274.7:c.1226G>A	ENSP00000263274.6:p.Arg409His	1646/3384	1226/2760	cGc/cAc	R/H	13/28	SNP	missense_variant	MED	0				1	1	1	TCGA-78-7147-10A-01D-2036-08;TCGA-85-8664-10A-01D-2395-08;TCGA-93-7348-10A-01D-2036-08	1	0.014	0.0138931	0.00336367	0.00489425	0	0.00763235	0.0191086	0.0115207	0.0155814	1	0.0014	0	0.0133	0	0.0268
chr19:g.50368582G>C	chr19	50368581	50368582	G	C	810.5	6919	11.58	60	None	chr19q13.33	PNKP	ENST00000322344	YES	-1	ENST00000322344.3:c.300C>G	ENSP00000323511.2:p.His100Gln	410/1720	300/1566	caC/caG	H/Q	2017-04-01	SNP	missense_variant	MED	0				1	1	1	TCGA-86-7954-10A-01D-2184-08	1	8.236e-06	8.30551e-06	0	0	0	0	1.51048e-05	0	0	0	-1	-1	-1	-1	-1
chr3:g.129156119G>A	chr3	129156118	129156119	G	A	1039.5	7051	12.68	60	None	chr3q21.3	MBD4	ENST00000249910	YES	-1	ENST00000249910.1:c.368C>T	ENSP00000249910.1:p.Ser123Leu	544/2470	368/1743	tCa/tTa	S/L	2018-08-03	SNP	missense_variant	MED	0				1	1	1	TCGA-85-A50M-10A-01D-A25L-08	1	0.0003212	0.000326551	0	0	0.00458608	0	0	0	0	1	0	0.003	0	0	0
chr4:g.2083438G>T	chr4	2083437	2083438	G	T	1070.5	6788	17.84	60	None	chr4p16.3	POLN	ENST00000382865		-1	ENST00000382865.1:c.2230C>A	ENSP00000372316.1:p.Pro744Thr	2230/2899	2230/2703	Ccc/Acc	P/T	20/24	SNP	missense_variant	MED	0				1	1	1	TCGA-NC-A5HI-10A-01D-A26K-08	1	0.0009554	0.00095708	0.00106055	0.000432975	0.00161887	0	7.50278e-05	0.00110375	0.00485319	1	0	0.002	0.0061	0.003	0
chr4:g.2130921T>C	chr4	2130920	2130921	T	C	1219.87	6798	13.41	60	None	chr4p16.3	POLN	ENST00000382865		-1	ENST00000382865.1:c.1852A>G	ENSP00000372316.1:p.Thr618Ala	1852/2899	1852/2703	Acc/Gcc	T/A	16/24	SNP	missense_variant	MED	0				1	1	1	TCGA-85-8052-10A-01D-2244-08;TCGA-95-A4VP-10A-01D-A25L-08	1	0.0005354	0.000535879	0.000384468	0.000605641	0	0	0.000734589	0.00110375	0.000243043	0	-1	-1	-1	-1	-1
chr4:g.178257279A>C	chr4	178257278	178257279	A	C	1190.5	6728	16.53	59.74	None	chr4q34.3	NEIL3	ENST00000264596	YES	1	ENST00000264596.3:c.431A>C	ENSP00000264596.3:p.Gln144Pro	549/2408	431/1818	cAa/cCa	Q/P	2018-10-04	SNP	missense_variant	MED	0				1	1	1	TCGA-O2-A52V-10A-01D-A25L-08	1	0.001688	0.00168885	0.0194406	0.00034626	0	0	4.51006e-05	0	6.06355e-05	1	0.0014	0	0	0.0197	0
chr5:g.74880733G>A	chr5	74880732	74880733	G	A	2050.5	6853	14.14	60	None	chr5q13.3	POLK	ENST00000241436	YES	1	ENST00000241436.4:c.1208G>A	ENSP00000241436.4:p.Gly403Asp	1380/5911	1208/2613	gGt/gAt	G/D	2015-09-01	SNP	missense_variant	MED	0				1	1	1	TCGA-77-A5GH-10A-01D-A27N-08	1	0.0002553	0.00025543	0.000192308	0	0	0.000151286	0.000419689	0	0	0	-1	-1	-1	-1	-1
chr9:g.100447321A>G	chr9	100447320	100447321	A	G	818.5	6573	14.62	60	None	chr9q22.33	XPA	ENST00000375128	YES	-1	ENST00000375128.4:c.557T>C	ENSP00000364270.4:p.Ile186Thr	622/1417	557/822	aTt/aCt	I/T	2018-06-05	SNP	missense_variant	MED	0				1	1	1	TCGA-MP-A4SW-10A-01D-A24P-08	1	8.237e-06	8.27911e-06	0	0	0	0	1.50557e-05	0	0	0	-1	-1	-1	-1	-1
chr16:g.14015921G>T	chr16	14015920	14015921	G	T	505.5	6144	9.19	60	None	chr16p13.12	ERCC4	ENST00000311895	YES	1	ENST00000311895.7:c.241G>T	ENSP00000310520.7:p.Val81Phe	250/6758	241/2751	Gtt/Ttt	V/F	2018-11-02	SNP	missense_variant	MED	0				1	1	1	TCGA-85-A50M-10A-01D-A25L-08	1	0.0007248	0.000727206	0	0	0.00920317	0	0	0	0.000490497	1	0	0.0218	0.001	0	0
chr10:g.50679030T>C	chr10	50679029	50679030	T	C	3988.87	7611	15.77	60	None	chr10q11.23	ERCC6	ENST00000355832	YES	-1	ENST00000355832.5:c.3061A>G	ENSP00000348089.5:p.Ile1021Val	3140/8008	3061/4482	Att/Gtt	I/V	17/21	SNP	missense_variant	MED	0				1	1	1	TCGA-XC-AA0X-10A-01D-A401-08	1	0.001046	0.0010469	0.000482625	0.00129601	0	0.000151286	0.00154404	0	0.000181774	1	0	0	0	0	0.001
chr10:g.50680422C>T	chr10	50680421	50680422	C	T	2812.5	6919	10.86	60	None	chr10q11.23	ERCC6	ENST00000355832	YES	-1	ENST00000355832.5:c.2924G>A	ENSP00000348089.5:p.Arg975Gln	3003/8008	2924/4482	cGa/cAa	R/Q	16/21	SNP	missense_variant	MED	0				1	1	1	TCGA-85-8353-10A-01D-2293-08	1	0.001178	0.00117967	0.000578704	0.00207577	0	0	0.00168062	0	6.05914e-05	1	0.0043	0	0	0.0008	0.003
chr16:g.14042077A>G	chr16	14042076	14042077	A	G	5338.43	7779	14.63	60	None	chr16p13.12	ERCC4	ENST00000311895	YES	1	ENST00000311895.7:c.2624A>G	ENSP00000310520.7:p.Glu875Gly	2633/6758	2624/2751	gAa/gGa	E/G	2018-11-11	SNP	missense_variant	MED	0				1	1	1	TCGA-85-8666-10A-01D-2395-08;TCGA-86-8673-10A-01D-2393-08;TCGA-J2-A4AG-10A-01D-A24F-08;TCGA-L3-A4E7-10A-01D-A25A-08	1	0.013	0.0131119	0.00307633	0.00743173	0	0.0199577	0.0192988	0.0121413	0.00260417	1	0.0043	0	0.0051	0.0008	0.0199
chr13:g.103524687G>A	chr13	103524686	103524687	G	A	735.5	7185	16.34	60	None	chr13q33.1	ERCC5	ENST00000355739	YES	1	ENST00000355739.4:c.2818G>A	ENSP00000347978.4:p.Val940Met	4241/5076	2818/3561	Gtg/Atg	V/M	13/15	SNP	missense_variant	MED	0				1	1	1	TCGA-78-7149-10A-01D-2036-08	1	0.0008236	0.00082375	0.000672818	0.000345543	0	0	0.00124378	0	0.000363372	1	0.0029	0	0.002	0	0
chr16:g.14041570T>C	chr16	14041569	14041570	T	C	2928.87	6724	13.19	60	None	chr16p13.12	ERCC4	ENST00000311895	YES	1	ENST00000311895.7:c.2117T>C	ENSP00000310520.7:p.Ile706Thr	2126/6758	2117/2751	aTt/aCt	I/T	2018-11-11	SNP	missense_variant	MED	0				1	1	1	TCGA-86-8359-10A-01D-2323-08;TCGA-MF-A522-10A-01D-A25L-08	1	0.0014	0.00140024	0.000192197	0.00164104	0	0.000302389	0.00217268	0.00220264	0	0	-1	-1	-1	-1	-1
chr19:g.50905542C>T	chr19	50905541	50905542	C	T	588.5	7119	11.54	60	None	chr19q13.33	POLD1	ENST00000440232	YES	1	ENST00000440232.2:c.670C>T	ENSP00000406046.1:p.Arg224Cys	723/3444	670/3324	Cgc/Tgc	R/C	2027-06-01	SNP	missense_variant	MED	0				1	1	1	TCGA-91-6830-11A-01D-1945-08	1	4.972e-05	5.27528e-05	0	0	0	0	9.48107e-05	0	0	0	-1	-1	-1	-1	-1
chr2:g.128046416G>A	chr2	128046415	128046416	G	A	3204.22	7062	11.96	58.07	None	chr2q14.3	ERCC3	ENST00000285398	YES	-1	ENST00000285398.2:c.847C>T	ENSP00000285398.2:p.Arg283Cys	942/2750	847/2349	Cgt/Tgt	R/C	2015-07-01	SNP	missense_variant	MED	0				1	1	1	TCGA-77-A5GA-10A-01D-A27N-08	1	0.0008731	0.000873233	0.000577145	0.000950078	0	0.000907167	0.00122891	0	6.0562e-05	1	0	0	0	0.0008	0.001
chr8:g.145736819G>A	chr8	145736818	145736819	G	A	2068.5	6883	13.43	59.91	None	chr8q24.3	RECQL4	ENST00000428558	YES	-1	ENST00000428558.2:c.3622C>T	ENSP00000475456.1:p.Arg1208Cys	3664/3816	3622/3627	Cgc/Tgc	R/C	22/22	SNP	missense_variant	MED	0				1	1	1	TCGA-85-8276-10A-01D-2293-08	1	0.0005542	0.00056311	0.000313283	0.00034638	0	0.000604778	0.000843015	0.00113379	0	1	0.0029	0	0	0	0.001
chr8:g.145739662G>A	chr8	145739661	145739662	G	A	255.5	6258	9.83	60	None	chr8q24.3	RECQL4	ENST00000428558	YES	-1	ENST00000428558.2:c.1789C>T	ENSP00000475456.1:p.Pro597Ser	1831/3816	1789/3627	Cct/Tct	P/S	2022-11-01	SNP	missense_variant	MED	0				1	1	1	TCGA-85-A511-10A-01D-A25L-08	1	4.149e-05	4.33554e-05	0	0	0	0	7.8755e-05	0	0	0	-1	-1	-1	-1	-1
chr1:g.45797228C>T	chr1	45797227	45797228	C	T	889.5	7024	11.86	60	None	chr1p34.1	MUTYH	ENST00000354383		-1	ENST00000354383.6:c.1106G>A	ENSP00000346354.6:p.Gly369Asp	1217/1744	1106/1569	gGt/gAt	G/D	13/16	SNP	missense_variant	MED	0				1	1	1	TCGA-NJ-A55A-10A-01D-A25L-08	1	0.002776	0.00279807	0.00112016	0.00329347	0.000116306	0.00212701	0.00395782	0.00784753	0.000242454	1	0.0043	0	0	0	0.0089
chr13:g.103520565A>G	chr13	103520564	103520565	A	G	5759.43	6978	14.05	59.98	None	chr13q33.1	ERCC5	ENST00000355739	YES	1	ENST00000355739.4:c.2636A>G	ENSP00000347978.4:p.Asn879Ser	4059/5076	2636/3561	aAt/aGt	N/S	2015-12-01	SNP	missense_variant	MED	0				1	1	1	TCGA-LUSC-7340-NB-01D-2042-08;TCGA-LUSC-7697-NB-01D-2122-08;TCGA-NJ-A4YG-10A-01D-A25L-08;TCGA-NJ-A4YI-10A-01D-A25L-08	1	0.009513	0.00951683	0.0017331	0.00855218	0.000115554	0.0102812	0.0132656	0.00770925	0.00466328	1	0.0173	0	0.001	0.0008	0.0179
chr19:g.45856397C>T	chr19	45856396	45856397	C	T	1520.5	7240	13.95	60	None	chr19q13.32	ERCC2	ENST00000391941		-1	ENST00000391941.2:c.1703G>A	ENSP00000375805.2:p.Arg568His	2456/2871	1703/2118	cGc/cAc	R/H	18/21	SNP	missense_variant	MED	0				1	1	1	TCGA-NJ-A4YG-10A-01D-A25L-08	1	0.0003295	0.00033162	0	0.000865351	0	0.000912964	0.000347369	0	6.05987e-05	0	-1	-1	-1	-1	-1
chr1:g.28218697A>G	chr1	28218696	28218697	A	G	1000.5	6972	11.24	59.84	None	chr1p35.3	RPA2	ENST00000313433		-1	ENST00000313433.7:c.1054T>C	ENSP00000363015.3:p.Phe352Leu	1124/1237	1054/1077	Ttt/Ctt	F/L	2018-08-08	SNP	missense_variant	MED	0				1	1	1	TCGA-86-8669-10A-01D-2393-08	1	8.236e-06	8.23913e-06	0	0	0	0	1.49862e-05	0	0	0	-1	-1	-1	-1	-1
chr1:g.28240648C>T	chr1	28240647	28240648	C	T	617.5	6707	15.06	60	None	chr1p35.3	RPA2	ENST00000313433		-1	ENST00000313433.7:c.307G>A	ENSP00000363015.3:p.Gly103Arg	377/1237	307/1077	Ggg/Agg	G/R	2018-08-01	SNP	missense_variant	MED	0				1	1	1	TCGA-NC-A5HJ-10A-01D-A26K-08	1	0.004654	0.00471627	0.000898024	0.00262146	0	0.0022985	0.00710223	0.00797267	0.00220399	1	0.0014	0	0	0.0008	0.008
chr11:g.43911316A>G	chr11	43911315	43911316	A	G	1158.5	6962	14.66	60	None	chr11p11.2	ALKBH3	ENST00000302708	YES	1	ENST00000302708.4:c.308A>G	ENSP00000302232.4:p.Asp103Gly	719/1474	308/861	gAc/gGc	D/G	2018-10-06	SNP	missense_variant	MED	0				1	1	1	TCGA-78-7152-10A-01D-2036-08	1	8.236e-06	8.23696e-06	0	0	0	0	1.49853e-05	0	0	0	-1	-1	-1	-1	-1
chr12:g.21624546C>G	chr12	21624545	21624546	C	G	1679.5	7038	13.12	60	None	chr12p12.1	RECQL	ENST00000421138		-1	ENST00000421138.2:c.1483G>C	ENSP00000395449.2:p.Asp495His	1713/2572	1483/1950	Gat/Cat	D/H	14/16	SNP	missense_variant	MED	0				1	1	1	TCGA-96-8170-10A-01D-2293-08	1	0.003838	0.0038527	0.00163619	0.00646627	0.000115634	0.00363857	0.00520066	0.00441501	0	1	0.0043	0	0	0	0.006
chr12:g.21626569G>A	chr12	21626568	21626569	G	A	674.5	6299	12.26	60	None	chr12p12.1	RECQL	ENST00000421138		-1	ENST00000421138.2:c.1363C>T	ENSP00000395449.2:p.Arg455Cys	1593/2572	1363/1950	Cgt/Tgt	R/C	13/16	SNP	missense_variant	MED	0				1	1	1	TCGA-85-8582-10A-01D-2395-08	1	2.471e-05	2.51623e-05	0	0	0	0	4.57875e-05	0	0	0	-1	-1	-1	-1	-1
chr12:g.21627845T>C	chr12	21627844	21627845	T	C	790.5	7027	15.2	60	None	chr12p12.1	RECQL	ENST00000421138		-1	ENST00000421138.2:c.1285A>G	ENSP00000395449.2:p.Met429Val	1515/2572	1285/1950	Atg/Gtg	M/V	2016-12-01	SNP	missense_variant	MED	0				1	1	1	TCGA-79-5596-10A-01D-1945-08	1	4.118e-05	4.13805e-05	0.000192864	0	0	0	4.51182e-05	0	0	0	-1	-1	-1	-1	-1
chr12:g.109526037G>A	chr12	109526036	109526037	G	A	1543.5	6621	11.97	60	None	chr12q24.11	ALKBH2	ENST00000343075		-1	ENST00000343075.3:c.760C>T	ENSP00000343021.3:p.Arg254Cys	987/1028	760/786	Cgt/Tgt	R/C	2018-04-04	SNP	missense_variant	MED	0				1	1	1	TCGA-L4-A4E6-10A-01D-A24F-08	1	5.766e-05	5.85666e-05	0	0	0.000237248	0	6.09385e-05	0	6.09013e-05	0	-1	-1	-1	-1	-1
chr12:g.109526137G>T	chr12	109526136	109526137	G	T	2627.5	6716	13.2	60	None	chr12q24.11	ALKBH2	ENST00000343075		-1	ENST00000343075.3:c.660C>A	ENSP00000343021.3:p.His220Gln	887/1028	660/786	caC/caA	H/Q	2018-04-04	SNP	missense_variant	MED	0				1	1	1	TCGA-MP-A4TK-10A-01D-A24P-08	1	0.0002141	0.000214277	0	0	0	0.000604961	0.000329894	0	0	0	-1	-1	-1	-1	-1
chr12:g.109526217C>A	chr12	109526216	109526217	C	A	3200.42	6798	13.06	59.91	None	chr12q24.11	ALKBH2	ENST00000343075		-1	ENST00000343075.3:c.580G>T	ENSP00000343021.3:p.Asp194Tyr	807/1028	580/786	Gac/Tac	D/Y	2018-04-04	SNP	missense_variant	MED	0				1	1	1	TCGA-91-6829-11A-01D-1855-08	1	8.236e-06	8.24158e-06	0	0	0	0	1.49921e-05	0	0	0	-1	-1	-1	-1	-1
chr15:g.75644563C>G	chr15	75644562	75644563	C	G	1534.5	6990	15.66	60	None	chr15q24.2	NEIL1	ENST00000355059		1	ENST00000355059.4:c.546C>G	ENSP00000347170.4:p.Ile182Met	1052/1896	546/1173	atC/atG	I/M	2018-10-03	SNP	missense_variant	MED	0				1	1	1	TCGA-O2-A52V-10A-01D-A25L-08	1	0.00126	0.00126098	0.0129883	0.00121003	0	0	4.49829e-05	0	6.0562e-05	1	0.0014	0	0	0.0144	0
chr15:g.75646194C>T	chr15	75646193	75646194	C	T	4823.02	7392	11.24	60	None	chr15q24.2	NEIL1	ENST00000355059		1	ENST00000355059.4:c.833C>T	ENSP00000347170.4:p.Thr278Ile	1339/1896	833/1173	aCc/aTc	T/I	2018-10-06	SNP	missense_variant	MED	0				1	1	1	TCGA-85-8276-10A-01D-2293-08;TCGA-86-8669-10A-01D-2393-08;TCGA-NJ-A4YP-10A-01D-A25L-08	1	0.001013	0.00101584	9.75229e-05	0.000172741	0	0.00151194	0.00117156	0	0.00193939	1	0	0	0.002	0	0.001
chr16:g.2090156C>G	chr16	2090155	2090156	C	G	837.5	6986	8.05	60	None	chr16p13.3	NTHL1	ENST00000219066	YES	-1	ENST00000219066.1:c.793G>C	ENSP00000219066.1:p.Ala265Pro	812/1067	793/939	Gcc/Ccc	A/P	2018-06-05	SNP	missense_variant	MED	0				1	1	1	TCGA-86-7711-10A-01D-2063-08	1	1.647e-05	1.6533e-05	0	0	0	0	1.50711e-05	0	6.05694e-05	0	-1	-1	-1	-1	-1
chr17:g.1792132G>A	chr17	1792131	1792132	G	A	1495.5	6890	14.66	60	None	chr17p13.3	RPA1	ENST00000254719	YES	1	ENST00000254719.5:c.1538G>A	ENSP00000254719.4:p.Arg513His	1648/4340	1538/1851	cGc/cAc	R/H	14/17	SNP	missense_variant	MED	0				1	1	1	TCGA-93-7347-10A-01D-2184-08	1	0.0002141	0.000215614	0	0.00017313	0	0	0.000361022	0	0	1	0.0014	0	0	0	0.002
chr17:g.73627684C>T	chr17	73627683	73627684	C	T	1143.5	8346	14.29	60	None	chr17q25.1	RECQL5	ENST00000317905	YES	-1	ENST00000317905.5:c.1294G>A	ENSP00000317636.5:p.Asp432Asn	1454/3704	1294/2976	Gac/Aac	D/N	2020-09-01	SNP	missense_variant	MED	0				1	1	1	TCGA-96-8169-10A-01D-2293-08	1	3.304e-05	3.37735e-05	0	0	0	0	6.14213e-05	0	0	0	-1	-1	-1	-1	-1
chr19:g.44050050G>A	chr19	44050049	44050050	G	A	688.5	7164	9.18	60	None	chr19q13.31	XRCC1	ENST00000262887	YES	-1	ENST00000262887.5:c.1541C>T	ENSP00000262887.4:p.Pro514Leu	2089/2802	1541/1902	cCg/cTg	P/L	14/17	SNP	missense_variant	MED	0				1	1	1	TCGA-85-8481-10A-01D-2323-08	1	0.0003295	0.000329783	0	0	0	0	0.000164972	0.00110132	0.00169656	1	0	0	0.001	0	0
chr19:g.44057594G>A	chr19	44057593	44057594	G	A	979.5	7112	12.4	60	None	chr19q13.31	XRCC1	ENST00000262887	YES	-1	ENST00000262887.5:c.560C>T	ENSP00000262887.4:p.Pro187Leu	1108/2802	560/1902	cCg/cTg	P/L	2017-06-01	SNP	missense_variant	MED	0				1	1	1	TCGA-85-A50Z-10A-01D-A25L-08	1	7.413e-05	7.41473e-05	0	0	0	0	5.9952e-05	0	0.00030281	0	-1	-1	-1	-1	-1
chr19:g.45916982C>T	chr19	45916981	45916982	C	T	1223.5	6990	10.73	60	None	chr19q13.32	ERCC1	ENST00000013807	YES	-1	ENST00000013807.5:c.796G>A	ENSP00000013807.4:p.Ala266Thr	988/1278	796/972	Gca/Aca	A/T	2018-08-08	SNP	missense_variant	MED	0				1	1	1	TCGA-O2-A52V-10A-01D-A25L-08	1	0.0005024	0.000503284	0.00522851	0.000345722	0	0	3.00093e-05	0	6.05914e-05	1	0	0	0	0.0068	0
chr3:g.9798475G>A	chr3	9798474	9798475	G	A	1701.87	7386	9.72	59.94	None	chr3p25.3	OGG1	ENST00000302003		1	ENST00000302003.7:c.923G>A	ENSP00000305584.7:p.Gly308Glu	1266/1655	923/1233	gGa/gAa	G/E	2018-07-06	SNP	missense_variant	MED	0				1	1	1	TCGA-86-8056-10A-01D-2238-08	1	0.004118	0.0041195	0.000769231	0.00406083	0	0.00136157	0.00629515	0.00770925	0.000545124	1	0.0029	0	0	0.0008	0.006
chr3:g.14199602C>T	chr3	14199601	14199602	C	T	2160.5	6930	12.78	60	None	chr3p25.1	XPC	ENST00000285021	YES	-1	ENST00000285021.7:c.1781G>A	ENSP00000285021.7:p.Arg594His	1996/3832	1781/2823	cGc/cAc	R/H	2016-09-01	SNP	missense_variant	MED	0				1	1	1	TCGA-MP-A4T9-10A-01D-A24P-08	1	0.0001239	0.000124205	0.000203874	0.000604699	0	0	8.99146e-05	0	0	1	0.0014	0	0	0	0.001
chr4:g.2082763C>A	chr4	2082762	2082763	C	A	979.5	6848	13.99	60	None	chr4p16.3	POLN	ENST00000382865		-1	ENST00000382865.1:c.2309G>T	ENSP00000372316.1:p.Gly770Val	2309/2899	2309/2703	gGc/gTc	G/V	21/24	SNP	missense_variant	MED	0				1	1	1	TCGA-NC-A5HN-10A-01D-A26K-08	1	2.471e-05	2.47415e-05	0	0	0	0	3.00102e-05	0	6.05694e-05	0	-1	-1	-1	-1	-1
chr4:g.2087404A>C	chr4	2087403	2087404	A	C	1168.5	6960	10.25	60	None	chr4p16.3	POLN	ENST00000382865		-1	ENST00000382865.1:c.2133T>G	ENSP00000372316.1:p.Phe711Leu	2133/2899	2133/2703	ttT/ttG	F/L	19/24	SNP	missense_variant	MED	0				1	1	1	TCGA-86-7714-10A-01D-2167-08	1	0.002034	0.00203604	0.0225173	0.000864304	0	0	4.49964e-05	0	0	1	0.0029	0	0	0.025	0
chr4:g.2129934G>A	chr4	2129933	2129934	G	A	203.5	5327	7.83	60	None	chr4p16.3	POLN	ENST00000382865		-1	ENST00000382865.1:c.1888C>T	ENSP00000372316.1:p.Arg630Cys	1888/2899	1888/2703	Cgc/Tgc	R/C	17/24	SNP	missense_variant	MED	0				1	1	1	TCGA-93-7347-10A-01D-2184-08	1	2.471e-05	2.64985e-05	0.000101585	0	0	0	1.61624e-05	0	6.5548e-05	0	-1	-1	-1	-1	-1
chr6:g.111694039T>C	chr6	111694038	111694039	T	C	2478.5	7059	15.79	60	None	chr6q21	REV3L	ENST00000358835	YES	-1	ENST00000358835.3:c.5519A>G	ENSP00000351697.3:p.Tyr1840Cys	5974/10789	5519/9393	tAt/tGt	Y/C	14/33	SNP	missense_variant	MED	0				1	1	1	TCGA-NC-A5HJ-10A-01D-A26K-08	1	1.647e-05	1.65267e-05	0	0	0	0	3.00336e-05	0	0	0	-1	-1	-1	-1	-1
chr6:g.111696203T>C	chr6	111696202	111696203	T	C	2268.5	15515	15.22	60	None	chr6q21	REV3L	ENST00000358835	YES	-1	ENST00000358835.3:c.3355A>G	ENSP00000351697.3:p.Ser1119Gly	3810/10789	3355/9393	Agt/Ggt	S/G	14/33	SNP	missense_variant	MED	0				1	1	1	TCGA-85-8276-10A-01D-2293-08	1	0.0009061	0.00091034	0.000201248	0.00138241	0	0.00120956	0.00086967	0.00221239	0.00145649	1	0	0	0	0	0.002
chr8:g.42227405A>G	chr8	42227404	42227405	A	G	596.5	6704	12.17	60	None	chr8p11.21	POLB	ENST00000265421	YES	1	ENST00000265421.4:c.812A>G	ENSP00000265421.4:p.Tyr271Cys	982/1329	812/1008	tAt/tGt	Y/C	13/14	SNP	missense_variant	MED	0				1	1	1	TCGA-77-A5G8-10A-01D-A27N-08	1	1.647e-05	1.66878e-05	9.65065e-05	0	0	0	1.51067e-05	0	0	1	0	0	0	0.0008	0
chr8:g.145739604T>C	chr8	145739603	145739604	T	C	1303.5	6929	13.58	60	None	chr8q24.3	RECQL4	ENST00000428558	YES	-1	ENST00000428558.2:c.1847A>G	ENSP00000475456.1:p.Asn616Ser	1889/3816	1847/3627	aAc/aGc	N/S	2022-11-01	SNP	missense_variant	MED	0				1	1	1	TCGA-85-A512-10A-01D-A26K-08	1	0.0005138	0.000528523	0.000108342	0.00246653	0	0.000154369	0.000496401	0	0	0	-1	-1	-1	-1	-1
chr16:g.14028081C>T	chr16	14028080	14028081	C	T	3313.87	6902	14.99	60	None	chr16p13.12	ERCC4	ENST00000311895	YES	1	ENST00000311895.7:c.1135C>T	ENSP00000310520.7:p.Pro379Ser	1144/6758	1135/2751	Cca/Tca	P/S	2018-11-07	SNP	missense_variant	MED	0				1	1	1	TCGA-78-7148-10A-01D-2036-08;TCGA-O1-A52J-10A-01D-A25L-08	1	0.003731	0.00376905	0.00130785	0.00165476	0	0.0087799	0.00525742	0.00554324	0.000609013	1	0.0029	0	0.002	0	0.007
chr16:g.14026008T>C	chr16	14026007	14026008	T	C	2776.02	8325	11.15	60	None	chr16p13.12	ERCC4	ENST00000311895	YES	1	ENST00000311895.7:c.974-6T>C		-/6758	-/2751				SNP	splice_region_variant	MED	0				0	0	1	TCGA-78-7162-11A-01D-2063-08;TCGA-78-7220-10A-01D-2036-08;TCGA-85-8072-10A-01D-2244-08	1	0.001483	0.00148424	0.000289911	0.000518314	0	0	0.00173965	0.00110619	0.00327193	1	0	0	0.0051	0	0
[truncated: 71 more columns]
